# Supplementary material for: Construction of an anthropometric discriminant model for identification of elite swimmers: an adaptive lasso approach
Source: PeerJ. 2023 Jan 9;11:e14635. doi: 10.7717/peerj.14635 (PMC9835708; doi:10.7717/peerj.14635)
Supplement: Supplemental Information 1 — gender = 1, male; gender = 2, female; training level = 0, non-elite swimmers; training level = 1, elite swimmers. [file peerj-11-14635-s001.csv]

ID	gender	outstanding	FINA.points	CA	CA.in.training.level	stature	Weight	Quetelet.index	sitting.height	sitting.height.stature	span	span.stature	upper.limb.length	upper.limb.length.stature	upper.limb.length.iliospinale.posterior.height	upper.arm.length	forearm.length	acromion.height	torso.length	torso.indices	hand.length	hand.breadth	hand.area	hand.breadth.length	biacromial.breadth	biiliocristal.breadth	bitrochanteric.breadth	biili.width.index	Streamline.index	torso.breadth.index	ACH.index	breadth.across.the.epicondyles.of.the.humerus	breadths.across.the.epicondyles.of.the.femur	iliospinale.posterior.height	trochanterion.height	eristailiaca.height	gluteal.height	A.stature	AH	BH	CH	thigh.length	leg.length.A	achilles.tendon.length	thigh.leg	achilles.tendon.leg	foot.length	foot.breadth	foot.area
16050300060	2	1	755	18.42	16.92	178.3	70.2	393.7	97.3	54.6	181.6	3.3	77.5	43.47	78.84	34.1	25.5	145.4	53	1.84	19.4	8.3	161	42.8	41.7	28.8	32.9	69.1	79.9	78.9	87.54	6.2	8.9	98.3	92.4	105.5	81.2	55.1	93.2	87.6	77	54.6	45.7	25.3	119.5	55.36	24.5	9.4	230.3
16050300130	2	1	784	17.71	15.7	166.9	61.8	370.3	91.5	54.8	172.2	5.3	73.1	43.8	80.33	31.6	24.8	139.1	55.5	1.97	17.6	7.9	139	44.9	40	28.2	31.7	70.5	69.8	79.25	88.96	5.9	7.9	91	83.6	95.2	73.2	54.5	95.6	87.8	76.9	50	41.9	21.8	119.3	52.03	23	8.3	190.9
16050300085	1	0	504	16.1	16.1	192.2	80.6	419.4	102.2	53.2	202.5	10.3	86.5	45.01	83.17	37.3	30.1	155.9	56.6	1.81	20.4	8.9	181.6	43.6	45.2	31.2	34.9	69	86.2	77.21	89.4	6.9	9.7	104	99.3	111.5	86.4	54.1	93.3	89.1	77.5	56.7	50	27.4	113.4	54.8	28.3	9.5	268.9
18060300087	1	0	537	17.47	17.33	189.3	86.9	459.1	103.5	54.7	195.1	5.8	82.1	43.37	81.37	35.7	27.5	151.2	57.4	1.89	19.3	9	173.7	46.6	46.6	30.4	34.3	65.2	100.9	73.61	88.63	7.4	10	100.9	93.8	107.9	81.7	53.3	93.5	86.9	75.7	54.4	47.7	22.5	114	47.17	26.6	10	266
16050300015	2	0	571	19.11	17.8	173.8	62	356.7	94	54.1	173.2	-0.6	73.7	42.41	79.59	31	24.5	139.9	52.5	1.82	18.5	7.7	142.5	41.6	38.3	28.8	33.1	75.2	57.3	86.42	87.01	6.1	9.1	92.6	87.4	100.1	75.5	53.3	92.5	87.3	75.4	51.3	43.8	19.7	117.1	44.98	24.7	8.2	202.5
16050300072	1	0	667	18.11	18.11	189.8	76.2	401.5	102.5	54	193.5	3.7	83.3	43.89	81.67	36	28.1	157.7	61	2.24	19.6	8.4	164.6	42.9	44.1	27.2	32.3	61.7	117.9	73.24	84.21	7	9.4	102	96.7	110.2	84.9	53.7	92.6	87.7	77	54.2	49.6	21.5	109.3	43.35	26	9.9	257.4
17060300088	1	0	593	16.59	17.46	179.1	85.6	477.9	99.5	55.6	181.1	2	76.9	42.94	80.78	32.6	26.2	144.8	55.9	1.85	18.6	9.4	174.8	50.5	45.1	30.2	33.6	67	88.4	74.5	89.88	6.8	10.2	95.2	88.9	103.2	77.5	53.2	92.2	86.1	75.1	52.8	44.5	20.8	118.7	46.74	26.8	10.3	276
16050300184	1	0	555	18.31	17.14	182.2	69.4	380.9	97.2	53.3	195.6	13.4	83.1	45.61	83.85	35.6	28.8	146.5	51.9	1.8	19.6	8.3	162.7	42.3	43.3	28.8	31.8	66.5	91.7	73.44	90.57	6.2	9.1	99.1	94.6	106.3	82.1	54.4	93.2	89	77.2	54.7	47.2	22.9	115.9	48.52	26.5	9.1	241.2
17060300089	1	0	478	16.07	17.03	180.9	67.1	370.9	98.3	54.3	186.9	6	80.6	44.56	82.92	34	27.8	147.6	56.2	1.9	18.4	8.7	160.1	47.3	44.7	29.6	34.2	66.2	92.3	76.51	86.55	6.5	9.7	97.2	91.4	104.1	80.1	53.7	93.4	87.8	76.9	52.3	46.3	24	113	51.84	25.9	9.4	243.5
16050300094	2	1	740	18.18	18.18	166.2	53.7	323.1	91.4	55	170.3	4.1	72.6	43.68	80.49	32	24.2	134.3	49.3	1.98	17.3	7.2	124.6	41.6	39.7	24.9	30.4	62.7	98.8	76.57	81.91	5.9	8.2	90.2	85	96.8	75.5	54.3	93.2	87.8	78	48.8	42.2	24.4	115.6	57.82	22.7	8.6	195.2
16050300027	1	0	532	21.53	23.87	186.7	80.3	430.1	98.3	52.7	190.1	3.4	80.8	43.28	78.83	35.8	27.1	152	55.1	1.77	19.6	8.5	166.6	43.4	44.1	31.1	35	70.5	78	79.37	88.86	6.8	9.9	102.5	96.9	111	84	54.9	92.3	87.3	75.7	55.5	49.1	25.9	113	52.75	26.4	9.4	248.2
18060300026	2	0	641	15.01	15.01	169.4	60.1	354.8	92.1	54.4	175.9	6.5	75	44.27	82.42	32.7	25.4	137.3	52.3	1.7	18.3	7.8	142.7	42.6	40.1	30.7	33	76.6	51.9	82.29	93.03	6.3	9.1	91	85	97.1	74	53.7	93.7	87.5	76.2	50.4	42.7	19.9	118	46.6	24.9	7.9	196.7
16050300210	1	1	750	20.83	16.56	190.7	81.7	428.4	102.4	53.7	198.5	7.8	83.5	43.79	81.78	36.1	27.9	153.9	56.9	1.89	19.7	8.6	169.4	43.7	48	30.1	34.2	62.7	113.4	71.25	88.01	7.2	9.7	102.1	97	111.4	84.4	53.5	91.7	87.1	75.8	55.3	48.8	23.9	113.3	48.98	27.6	10.1	278.8
16050300131	1	1	750	17.62	17.09	184	81.6	443.5	103.7	56.4	183	-1	79.2	43.04	80.82	33.7	27.6	149.4	57.4	2.11	18.3	8.7	159.2	47.5	44.3	27.2	33.3	61.4	115.7	75.17	81.68	7	9.7	98	92	104.9	79.9	53.3	93.4	87.7	76.2	52.8	45.5	22.7	116	49.89	26.1	10	261
16050300045	2	0	579	20.06	17.76	165.3	59.5	360	91.3	55.2	167.2	1.9	72.1	43.62	83.45	30.6	25.2	131.3	49	1.82	16.7	7.6	126.9	45.5	39.2	26.9	31.6	68.6	75.6	80.61	85.13	5.6	7.7	86.4	82.3	94.1	70.6	52.3	91.8	87.5	75	47.4	41.5	21.1	114.2	50.84	21.5	7.3	157
16050300004	1	0	625	19.5	18.18	179.5	70.6	393.3	97	54	183.5	4	79.5	44.29	82.38	33.9	27.1	146.9	54.4	1.88	19	8.4	159.6	44.2	42.7	28.9	31.2	67.7	85.7	73.07	92.63	7	9.5	96.5	92.5	104.2	80.3	53.8	92.6	88.8	77.1	51.8	46.7	24.9	110.9	53.32	25.6	9.4	240.6
16050300123	2	1	733	17.98	16.94	176.1	66.5	377.6	94.3	53.5	184.8	8.7	78.8	44.75	81.91	35.1	26.4	143.6	54.2	1.93	18.7	7.8	145.9	41.7	40.5	28.1	32.6	69.4	77.7	80.49	86.2	5.7	9	96.2	89.4	102.9	78.2	54.6	93.5	86.9	76	52.2	45.8	24.2	114	52.84	24.9	8.9	221.6
16050300216	2	1	906	20.87	17.81	177.9	66.8	375.5	96	54	185	7.1	79.1	44.46	82.48	34.6	26.4	144.3	54.5	1.94	20.1	8.1	162.8	40.3	41.2	28.1	32.4	68.2	82.9	78.64	86.73	6	9.1	95.9	89.8	104.4	78.2	53.9	91.9	86	74.9	52.1	45.1	22	115.5	48.78	27	9.3	251.1
16050300059	2	1	802	16.05	16.03	169.7	57.7	340	92.9	54.7	176.2	6.5	74.4	43.84	82.48	32.9	25.1	136.6	51.7	1.84	18	7.5	135	41.7	40.8	28.1	30.7	68.9	76.7	75.25	91.53	6.1	8.6	90.2	84.9	97.1	75.8	53.2	92.9	87.4	78.1	51.1	42.4	24.1	120.5	56.84	24.6	8.4	206.6
16050300206	2	0	591	20.52	17.28	168.2	65.9	391.8	93.7	55.7	172.7	4.5	73.6	43.76	82.7	32.4	24.1	135.8	53.6	1.82	18.1	8	144.8	44.2	40.2	29.4	33.1	73.1	61.8	82.34	88.82	5.5	9	89	82.2	95.8	71	52.9	92.9	85.8	74.1	49.5	41.8	19.2	118.4	45.93	24.6	8.7	214
16020300102	1	0	470	16.07	17.91	180.8	62	342.9	98.9	54.7	180	-0.8	76.5	42.31	78.7	33	26.5	145.1	53.7	2.11	18.9	8.5	160.7	45	42.7	25.5	32.7	59.7	122	76.58	77.98	6.7	9.3	97.2	91.4	103.6	80	53.8	93.8	88.2	77.2	53.3	45.2	22.6	117.9	50	25.9	9.1	235.7
16050300197	1	0	582	19.07	17.86	181.2	95.6	527.6	99.9	55.1	186.4	5.2	79.2	43.71	81.65	34.3	26.9	143.7	53	1.82	19.1	8.8	168.1	46.1	46.7	29.1	36.6	62.3	109.6	78.37	79.51	6.3	9.7	97	90.7	103.4	78.8	53.5	93.8	87.7	76.2	52.1	46.5	24.7	112	53.12	26.7	10.1	269.7
16050300141	1	1	730	17.19	18.39	177.4	70.2	395.7	96.2	54.2	188.6	11.2	80.3	45.26	83.56	33.6	27.1	142.9	52.6	1.75	19.8	8.5	168.3	42.9	43.8	30	32.9	68.5	81.6	75.11	91.19	6.5	9.5	96.1	90.3	102.9	78.3	54.2	93.4	87.8	76.1	52.6	46	23.7	114.3	51.52	26.7	9.5	253.7
16050300160	1	1	743	20.13	20.13	174.6	68.4	391.8	95.8	54.9	182	7.4	77.4	44.33	82.34	32.9	26	139.4	50.7	1.82	18.9	8.4	158.8	44.4	42	27.9	31.9	66.4	88.2	75.95	87.46	5.9	9	94	88.7	100.5	76.5	53.8	93.5	88.3	76.1	52.5	44	22.4	119.3	50.91	26.6	9.9	263.3
18060300090	1	0	396	17.23	17.19	181.6	63.5	349.7	96.8	53.3	179.7	-1.9	77.6	42.73	78.54	32.7	24.8	145.3	52.1	1.98	18.9	7.7	145.5	40.7	41.9	26.3	32.2	62.8	107.7	76.85	81.68	6.6	9.2	98.8	93.2	107.2	81	54.4	92.2	86.9	75.6	52.9	46.6	26.4	113.5	56.65	25	9	225
16020300106	2	0	565	16.3	16.96	165.1	63.8	386.4	96.4	58.4	162.7	-2.4	70	42.4	82.06	30	23.5	130.1	49	1.81	16.8	7.2	121	42.9	40.1	27	34.4	67.3	80.1	85.79	78.49	5.5	8.5	85.3	81.1	95.3	67.2	51.7	89.5	85.1	70.5	47.7	40.4	19.8	118.1	49.01	22.8	8.3	189.2
17030300078	2	0	597	15.73	15.73	168.2	62.9	374	89	52.9	176.3	8.1	75.7	45.01	81.57	33.5	24.8	135.8	50.9	1.83	18.2	7.6	138.3	41.8	39.2	27.8	31.9	70.9	69	81.38	87.15	5.2	8.3	92.8	84.9	101.6	74.6	55.2	91.3	83.6	73.4	50	45.1	22	110.9	48.78	24.1	8.9	214.5
17060300091	1	0	417	17.02	17.02	184.1	70.1	380.8	100.2	54.4	186.5	2.4	80.3	43.62	82.78	35.9	26.8	149.8	58.1	2.01	19.3	8.8	169.8	45.6	44.5	28.9	31.4	64.9	99.4	70.56	92.04	6.7	9.3	97	91.7	105.7	81.9	52.7	91.8	86.8	77.5	52.1	46.1	21.7	113	47.07	25.9	9.6	248.6
16050300100	1	1	711	19.37	17.35	188.3	82.4	437.6	100.1	53.2	199.6	11.3	84.5	44.88	81.88	35.5	29.2	153.8	57.1	1.96	21	8.8	184.8	41.9	45.9	29.1	33.4	63.4	108.7	72.77	87.13	6.9	10.3	103.2	96.7	111.4	85.5	54.8	92.6	86.8	76.8	54.7	49.6	25.9	110.3	52.22	28.5	9.8	279.3
16050300028	1	0	542	21.3	17.33	179	73.1	408.4	96.4	53.9	179.3	0.3	78.7	43.97	81.3	34.1	27.3	145.4	53.7	1.97	18.9	7.9	149.3	41.8	41.3	27.2	31.5	65.9	92.8	76.27	86.35	6.4	9.3	96.8	91.7	104.8	80.4	54.1	92.4	87.5	76.7	52.3	46.2	20	113.2	43.29	26	9.5	247
16050300146	2	1	735	15.24	15.24	168.2	51.8	308	90.6	53.9	171.5	3.3	73.6	43.76	80.44	32.5	25.1	138	53.2	1.92	17.3	7.3	126.3	42.2	39.3	27.7	30	70.5	70.4	76.34	92.33	5.7	8.1	91.5	84.8	97.6	73.3	54.4	93.8	86.9	75.1	51.7	41.3	20.7	125.2	50.12	23	7.7	177.1
17020300109	2	0	585	16.12	16.12	168	56.4	335.7	91.3	54.3	176.7	8.7	74.9	44.58	81.59	32.5	26	134.9	49.1	1.72	17.7	7.3	129.2	41.2	39.2	28.5	33.4	72.7	63.1	85.2	85.33	5.5	8.5	91.8	85.8	99.1	72.8	54.6	92.6	86.6	73.5	52.6	42.7	22.7	123.2	53.16	23.3	8.1	188.7
16050300193	1	0	582	18.54	17.27	180.5	76.6	424.4	93.8	52	195.6	15.1	81.5	45.15	80.53	34.1	27.3	144.2	48.8	1.71	20.2	8.9	179.8	44.1	47.2	28.6	32.2	60.6	117.4	68.22	88.82	6.9	9.8	101.2	95.4	107.1	83.2	56.1	94.5	89.1	77.7	55.7	47.8	24.4	116.5	51.05	27.4	10.5	287.7
17020300103	1	0	559	16.73	16.73	174.5	61.6	353	95.5	54.7	182.1	7.6	77.1	44.18	82.28	34.1	26.2	140.1	52.9	1.84	18.1	8.1	146.6	44.8	43	28.7	31.6	66.7	86.9	73.49	90.82	5.9	8.3	93.7	87.2	101	75.7	53.7	92.8	86.3	75	52.2	43.5	21.5	120	49.43	24.8	8.9	220.7
16050300205	1	0	580	19.77	17.43	177.2	73.8	416.5	96.6	54.5	175.6	-1.6	75.2	42.44	80.51	33.2	25.3	144.1	56.4	1.97	18.4	8.6	158.2	46.7	42.8	28.6	31.5	66.8	88	73.6	90.79	6.3	8.9	93.4	87.7	102.4	77.5	52.7	91.2	85.6	75.7	52.5	45	22.9	116.7	50.89	25.4	9.5	241.3
16050300189	1	0	586	20.05	16.45	180.4	77	426.8	97.8	54.2	192.3	11.9	81.6	45.23	85	34.9	28.1	145.9	53.5	1.97	19.6	8.1	158.8	41.3	44.8	27.1	33.1	60.5	117.8	73.88	81.87	6.1	9.2	96	92.4	105.3	80	53.2	91.2	87.7	76	52.5	45.7	25.1	114.9	54.92	26.3	9.4	247.2
17060300092	2	0	611	17.84	16.65	164	54.4	331.7	88.6	54	171.3	7.3	73.9	45.06	82.2	32.3	24.6	133.1	49	1.82	18	7.4	133.2	41.1	38	26.9	32.2	70.8	67.7	84.74	83.54	5.3	8.5	89.9	84.1	96.8	71	54.8	92.9	86.9	73.3	49.7	42	21	118.3	50	24	8.7	208.8
16050300029	1	0	446	21.46	17.13	172.6	58.4	338.4	95.5	55.3	170.9	-1.7	72.6	42.06	80.58	30.3	24.8	139.4	52	1.9	18.7	8.3	155.2	44.4	40.1	27.3	30.5	68.1	80.9	76.06	89.51	6.3	9.5	90.1	87.4	99.2	76.7	52.2	90.8	88.1	77.3	48.4	43.5	23.4	111.3	53.79	24.6	9.3	228.8
16050300071	1	1	776	16.08	16.06	191.4	82.1	428.9	99.9	52.2	204.3	12.9	87.2	45.56	81.65	37.4	30.2	157.4	58.3	1.97	21	9	189	42.9	46.1	29.6	33.4	64.2	106.7	72.45	88.62	6.6	9.6	106.8	99.1	112.7	86.2	55.8	94.8	87.9	76.5	57.4	51.2	24.2	112.1	47.27	28.2	10.8	304.6
18030300111	1	0	612	18.16	18.16	183.4	74.1	404	98.3	53.6	182.7	-0.7	76	41.44	77.39	32.6	25.7	147.4	56.7	2	18.5	8.1	149.9	43.8	43.6	28.3	32.6	64.9	99.2	74.77	86.81	6.3	9.5	98.2	90.7	104.5	79.7	53.5	94	86.8	76.3	54.4	45.2	22.2	120.4	49.12	25.4	9.3	236.2
16050300066	1	0	561	18.09	18.09	177	71	401.1	94.7	53.5	186.7	9.7	79.3	44.8	82.09	34.2	28	142.4	50.5	1.78	18.4	8.1	149	44	43.6	28.4	32.4	65.1	94.7	74.31	87.65	6.6	9.4	96.6	91.9	103.6	80.5	54.6	93.2	88.7	77.7	51.2	47	22.8	108.9	48.51	25.7	9.9	254.4
18030300074	1	0	519	16.03	16.05	174.1	59.5	341.8	89.4	51.3	177.1	3	75.2	43.19	78.99	32.3	25.3	138	49.9	1.81	18.9	8.2	155	43.4	40.4	27.6	29.7	68.3	80.7	73.51	92.93	6.4	9	95.2	88.1	101.9	78.2	54.7	93.4	86.5	76.7	53.4	46	20.9	116.1	45.43	25.7	8.7	223.6
17030300079	2	0	572	15.95	15.95	172	60.8	353.5	92.3	53.7	174.1	2.1	76.1	44.24	80.11	33.9	25.2	142.3	53.7	1.88	18	7.6	136.8	42.2	42	28.6	33.5	68.1	80.6	79.76	85.37	5.7	8.8	95	88.6	102.2	77.3	55.2	93	86.7	75.6	52.7	44.6	20.6	118.2	46.19	24.9	8.5	211.7
16050300194	1	0	586	19.13	18.02	181.7	69	379.7	98	53.9	188.8	7.1	80.3	44.19	81.61	34.6	26.2	146.1	52	1.83	19.4	8.4	163	43.3	43.2	28.4	31.9	65.7	94.7	73.84	89.03	6.5	8.9	98.4	94.1	106.5	81.1	54.2	92.4	88.4	76.2	52.5	48.2	22.2	108.9	46.06	27.5	9.4	258.5
16050300041	2	1	796	21.41	21.41	174.5	80.9	463.6	96.3	55.2	180.1	5.6	77.2	44.24	82.13	32.7	26.8	142.6	55.1	1.86	18.1	8	144.8	44.2	43.4	29.6	35.7	68.2	81.4	82.26	82.91	6	9.4	94	87.5	100	74	53.9	94	87.5	74	52.4	44.3	21.8	118.3	49.21	24.1	8.3	200
16050300168	1	1	756	20.25	18.24	194	77.7	400.5	100.8	52	205.5	11.5	89.9	46.34	82.78	37.9	30.9	159.4	57.5	1.83	20.8	8.7	181	41.8	43.1	31.5	34.3	73.1	71.4	79.58	91.84	7	9.5	108.6	101.9	114.7	89.9	56	94.7	88.8	78.4	57.5	52	28.5	110.6	54.81	27.6	9.3	256.7
16050300114	2	0	579	15.38	15.38	171.8	60.7	353.3	95.6	55.6	180.3	8.5	77.1	44.88	84.35	33.1	26.9	140.8	53.9	1.91	18.6	7.6	141.4	40.9	41.7	28.2	32.3	67.6	82.2	77.46	87.31	6.3	8.9	91.4	86.9	98.2	76.6	53.2	93.1	88.5	78	50.3	42.6	19.7	118.1	46.24	24.5	8.3	203.4
16050300147	1	1	808	21.72	16.15	180.4	70.5	390.8	96.6	53.5	183.9	3.5	78.5	43.51	79.94	34.5	26.2	148.2	56.2	1.88	19.8	8.2	162.4	41.4	44.4	29.9	34.4	67.3	87.5	77.48	86.92	6.4	9.6	98.2	92	105.3	79.6	54.4	93.3	87.4	75.6	53.7	45.7	23.2	117.5	50.77	24.9	9.6	239
18060300093	1	0	633	16.6	16.6	186.8	78.9	422.4	99.1	53.1	193.4	6.6	83.1	44.49	80.84	35.3	28.5	150.4	53.9	1.97	20.2	9.2	185.8	45.5	44.8	27.4	31.2	61.2	118.6	69.64	87.82	7.4	10.2	102.8	96.5	110.9	83.9	55	92.7	87	75.7	55	49.3	26.6	111.6	53.96	27.4	10.1	276.7
16050300143	1	1	808	21.61	16.77	187.5	80	426.7	102.1	54.5	196.9	9.4	84.5	45.07	84.84	36.5	29.2	154.5	60.3	2.07	20	8.8	176	44	45.5	29.2	33	64.2	104.7	72.53	88.48	6.7	9.2	99.6	94.2	107.3	82.4	53.1	92.8	87.8	76.8	54.1	46.6	23.4	116.1	50.21	26.3	9.5	249.9
18060300028	2	0	519	15.42	15.42	170.5	78.8	462.2	92.6	54.3	175.6	5.1	73.8	43.28	78.68	32.2	24.9	137.7	50.3	1.69	17.7	7.5	132.8	42.4	41	29.7	35.3	72.4	64.9	86.1	84.14	5.8	10	93.8	87.4	101.8	75.8	55	92.1	85.9	74.5	51.5	45.1	22.6	114.2	50.11	24.5	8.5	208.3
16050300122	1	1	758	24.39	18.46	190.6	95.5	501	101.7	53.4	198.4	7.8	84.1	44.12	82.29	36.8	27.2	157.2	59.2	1.91	20.6	9.2	189.5	44.7	47.1	31	35.7	65.8	99	75.8	86.83	7.2	10	102.2	98	110.3	83	53.6	92.7	88.8	75.2	55.4	50.1	23.9	110.6	47.7	29.1	10.5	305.6
18040300146	2	0	588	15.14	15.14	164.1	65.2	397.3	89.4	54.5	172.2	8.1	72.9	44.42	81.63	32	24.3	130.7	47.9	1.7	17.2	7.8	134.2	45.3	40.7	28.1	32.3	69	73.6	79.36	87	6.2	9.4	89.3	82.8	96	73.2	54.4	93	86.3	76.3	49.3	41.7	21.6	118.2	51.8	22.9	8.7	199.2
16050300010	1	0	523	19.83	19.62	179.9	73.1	406.3	99.3	55.2	177.4	-2.5	75.8	42.13	79.29	32.1	27	141.2	51.6	1.93	18.7	8.9	166.4	47.6	42.8	26.7	31.9	62.4	108.5	74.53	83.7	6.6	8.9	95.6	89.6	101.8	77.8	53.1	93.9	88	76.4	52.7	44.6	22	118.2	49.33	26.5	9.7	257.1
16050300104	1	1	749	19.81	16.43	174.2	66.6	382.3	94.4	54.2	176.8	2.6	74.9	43	81.77	33.5	25.2	141.5	54.5	2.06	18.3	8.2	150.1	44.8	41.7	26.4	31.9	63.3	101	76.5	82.76	6.8	9.2	91.6	87	99.9	76.5	52.6	91.7	87.1	76.6	50.5	43.1	21.4	117.2	49.65	25.3	9	227.7
16020300107	2	0	417	16.19	16.19	175.6	67.7	385.5	93.1	53	179	3.4	76.8	43.74	81.18	33.7	25.6	140.9	49.6	1.77	18.8	7.5	141	39.9	43.6	28	34.1	64.2	97.8	78.21	82.11	6.3	9.1	94.6	91.3	102.6	76.2	53.9	92.2	89	74.3	53.5	43.8	21.2	122.1	48.4	24.6	7.4	182
16050300199	1	0	541	18.9	18.9	181.5	68.6	378	95.7	52.7	193.1	11.6	81.6	44.96	82.26	35.3	27.9	146.2	53.4	1.91	19.3	7.8	150.5	40.4	43.5	27.9	31.6	64.1	101.5	72.64	88.29	6.1	9.3	99.2	92.8	107	82	54.7	92.7	86.7	76.6	53.9	46.8	23	115.2	49.15	27	9.5	256.5
18040300156	2	0	522	16.29	16.29	163.5	55.4	338.8	88.9	54.4	170.1	6.6	72	44.04	80.99	31	24	134.2	51.9	1.92	17.3	7.5	129.8	43.4	40	27.1	30.4	67.8	77.8	76	89.14	5.4	8.3	88.9	82.3	95	71	54.4	93.6	86.6	74.7	49.1	41.4	20.1	118.6	48.55	22.2	8.3	184.3
18040300212	1	0	558	17.06	17.06	191.2	77.9	407.4	100.9	52.8	197	5.8	84	43.93	79.47	35.9	29.2	157.1	58.3	1.97	20.1	8.9	178.9	44.3	45.3	29.6	33.4	65.3	101.4	73.73	88.62	6.5	9.8	105.7	98.8	113.4	87	55.3	93.2	87.1	76.7	56.3	50.9	25.2	110.6	49.51	28.6	9.7	277.4
17030300077	2	0	343	15.74	15.74	166	50.2	302.4	87.6	52.8	175.1	9.1	76.3	45.96	83.57	32.9	26.5	132.6	47.6	1.8	18	7	126	38.9	36.9	26.5	30.4	71.8	65.1	82.38	87.17	5.3	7.7	91.3	85	97.6	74.3	55	93.5	87.1	76.1	49.4	42.9	22.6	115.2	52.68	24.4	8.2	200.1
18010300144	2	0	599	16.58	16.58	170.5	64.9	380.6	93	54.5	172.8	2.3	74.6	43.75	83.91	32.8	24.8	135.3	51.6	1.88	18.2	7.7	140.1	42.3	40	27.4	32.1	68.5	78.4	80.25	85.36	6	9.5	88.9	83.7	97.7	75	52.1	91	85.7	76.8	50.6	43.4	22.8	116.6	52.53	23.5	8.5	199.8
18040300162	1	0	380	16.74	16.74	164.4	56.2	341.8	90.1	54.8	169.4	5	72.1	43.86	83.55	31.2	24.2	130.7	48.2	1.89	17.3	7.8	134.9	45.1	41.2	25.5	30.4	61.9	101.2	73.79	83.88	6.3	8.9	86.3	82.5	93.8	71.3	52.5	92	88	76	45.7	42.2	23.4	108.3	55.45	23.8	8.5	202.3
17060300094	1	0	566	18.26	18.26	176.1	73	414.5	94.1	53.4	176.9	0.8	75.1	42.65	79.14	32.5	25.2	141.8	50.7	1.86	17.7	8.1	143.4	45.8	42.3	27.2	30.9	64.3	97.8	73.05	88.03	5.7	8.8	94.9	91.1	101.4	78.3	53.9	93.6	89.8	77.2	50.9	43.9	21.7	115.9	49.43	25	9.7	242.5
16050300138	1	1	724	18.82	18.82	190.3	72	378.3	103.2	54.2	195	4.7	83.9	44.09	81.61	36.3	28.9	154.1	58.4	2.2	20.1	8.5	170.9	42.3	42.9	26.6	32.1	62	116.6	74.83	82.87	6.6	9.2	102.8	95.7	108.8	83.5	54	94.5	88	76.7	56.3	47.5	24.9	118.5	52.42	27.4	10	274
16050300185	1	0	574	19.13	18.02	179.7	75.5	420.1	97	54	191.2	11.5	80.9	45.02	82.22	35.6	27.3	145.3	52.2	1.82	18.7	8	149.6	42.8	46	28.7	33.3	62.4	108.3	72.39	86.19	6.3	9.1	98.4	93.1	106.1	81	54.8	92.7	87.7	76.3	53.8	47	21.5	114.5	45.74	25.2	9.7	244.4
17060300095	2	0	589	16.1	16.1	168	62.8	373.8	91.4	54.4	173.2	5.2	75.1	44.7	82.89	33.3	25.1	134.9	48.7	1.7	17.8	7.6	135.3	42.7	39.3	28.7	33.3	73	62	84.73	86.19	5.5	8.8	90.6	86.2	98.2	73.9	53.9	92.3	87.8	75.3	49	43.8	21.2	111.9	48.4	23.4	8.9	208.3
16050300033	2	0	665	21.32	17.35	168.8	59.1	350.1	90.1	53.4	169.6	0.8	73.3	43.42	78.73	31.8	25.1	133.7	45.6	1.6	17	7.2	122.4	42.4	39.4	28.5	31.4	72.3	64.6	79.7	90.76	5.6	8.2	93.1	88.1	100.7	75	55.2	92.5	87.5	74.5	52.4	42.3	22.4	123.9	52.96	23.6	8	188.8
18030300067	2	0	479	15.15	15.15	166	68.3	411.4	92	55.4	171.8	5.8	73	43.98	81.56	31.8	24.1	131.1	47.2	1.58	17.6	8.1	142.6	46	42.2	29.8	33.6	70.6	69.1	79.62	88.69	6	9.3	89.5	83.9	97	72.3	53.9	92.3	86.5	74.5	50.7	41.3	20.1	122.8	48.67	23.5	8.5	199.8
16050300183	1	0	575	18.96	17.84	184.3	87.2	473.1	98.2	53.3	199	14.7	84.5	45.85	86.76	37.3	28.9	150.3	56	1.87	19.6	8.8	172.5	44.9	47.3	29.9	35.5	63.2	107.3	75.05	84.23	6.6	9.5	97.4	94.3	105.3	79.4	52.8	92.5	89.6	75.4	51.5	47.5	22.9	108.4	48.21	26.8	10.5	281.4
16050300151	1	1	876	20.67	17.49	187.6	82.2	438.2	105.7	56.3	191.3	3.7	81.5	43.44	83.93	35.1	28.1	147.5	57.7	1.99	19	8.6	163.4	45.3	45.2	29	33.8	64.2	104.8	74.78	85.8	6.7	9.6	97.1	89.8	104.5	78.5	51.8	92.9	85.9	75.1	54.2	45.4	22	119.4	48.46	27.4	9.3	254.8
18040300217	1	0	558	17.34	16.73	177.9	69	387.9	93.3	52.4	189.4	11.5	81.5	45.81	81.58	36	25.5	143.5	51.4	1.72	19.1	8.6	164.3	45	43.3	29.9	33.2	69.1	79.7	76.67	90.06	6.4	9.6	99.9	92.1	105.9	80.7	56.2	94.3	87	76.2	53.3	47.2	26.4	112.9	55.93	25.9	9.9	256.4
18030300120	1	0	440	17.18	17.04	180.4	63.6	352.5	98.6	54.7	184.6	4.2	79.3	43.96	82.86	34.7	26.2	146.2	55.1	1.89	19.6	8.2	160.7	41.8	43.4	29.2	33.4	67.3	87.7	76.96	87.43	6.5	9.4	95.7	91.1	103.5	78.2	53	92.5	88	75.6	51.6	46	20.5	112.2	44.57	25.5	9.4	239.7
16050300098	2	1	836	18.36	16.13	170	63.7	374.7	90	52.9	172.8	2.8	74.5	43.82	78.5	32.6	25.4	139.4	51.2	1.89	17.7	7.9	139.8	44.6	39.5	27.1	30.1	68.6	77.8	76.2	90.03	5.9	8.1	94.9	88.2	100.5	79.1	55.8	94.4	87.8	78.7	51.8	44.3	23.5	116.9	53.05	24.4	8.6	209.8
16050300014	2	1	710	19.99	17.15	170.7	63.8	373.8	92	53.9	176.1	5.4	73.9	43.29	79.81	32.5	25.1	138.3	50.1	1.84	18	7.6	136.8	42.2	42.1	27.3	31.5	64.8	92.5	74.82	86.67	5.5	8.9	92.6	88.2	101	78.8	54.2	91.7	87.3	78	51.8	43	22.6	120.5	52.56	24.7	8.8	217.4
16050300005	1	0	598	23.59	22.73	179.4	82.2	458.2	99.6	55.5	185.9	6.5	80.2	44.7	84.87	35.3	26.9	145.7	55	1.88	19.3	9	173.7	46.6	45	29.3	33.7	65.1	96.1	74.89	86.94	6.5	9.6	94.5	90.7	102.4	77.1	52.7	92.3	88.6	75.3	51.8	45.4	19.9	114.1	43.83	25.9	9.2	238.3
16050300212	2	1	787	21.33	21.33	172.2	66	383.3	94.2	54.7	173.2	1	74	42.97	81.77	33.2	25.1	140.1	55.3	1.99	17.9	7.6	136	42.5	39.6	27.8	32.2	70.2	73.1	81.31	86.34	5.7	9.2	90.5	84.8	99	73.2	52.6	91.4	85.7	73.9	51	42.7	21.3	119.4	49.88	25.2	9.2	231.8
16050300036	2	0	721	20.55	17.27	175.3	55.5	316.6	93.7	53.5	177.5	2.2	76.5	43.64	80.1	33	25.9	141.5	52.3	1.84	18.4	7.8	143.5	42.4	40.5	28.4	31.5	70.1	74.7	77.78	90.16	5.9	8.8	95.5	89.2	103.3	78.5	54.5	92.4	86.4	76	52.4	44.3	23.6	118.3	53.27	24.6	8.5	209.1
16050300215	1	1	886	24.3	24.3	191.9	97.9	510.2	100.7	52.5	205.6	13.7	87.8	45.75	84.18	38.8	30.2	158.8	60.3	2.02	19.7	9.4	185.2	47.7	45.1	29.9	36.9	66.3	97.6	81.82	81.03	6.5	10	104.3	98.5	113.6	84	54.4	91.8	86.7	73.9	57.1	50.2	25.8	113.7	51.39	26.8	10.1	270.7
16050300182	2	0	646	19.14	17.82	170	68.7	404.1	93.6	55.1	175.2	5.2	73.5	43.24	81.4	31.5	25.2	135.9	50.9	1.8	18.1	8	144.8	44.2	40.6	28.3	34.8	69.7	73.9	85.71	81.32	5.6	8.9	90.3	85	97.6	73.6	53.1	92.5	87.1	75.4	51.6	42.1	20.4	122.6	48.46	24.9	8.9	221.6
16050300207	1	1	746	20.6	16.4	176.3	73.8	418.6	94.9	53.8	185.4	9.1	78.7	44.64	83.1	33.8	26.5	142.5	52	1.82	19.5	8.5	165.8	43.6	42.1	28.5	32	67.7	84.1	76.01	89.06	6.7	9.8	94.7	90.5	102.2	77.8	53.7	92.7	88.6	76.1	51	46.2	25.9	110.4	56.06	26.7	10	267
16050300135	1	1	884	18.81	18.81	182.5	76.8	420.8	101.3	55.5	194	11.5	81.2	44.49	83.71	34.7	27.3	147	56.4	1.98	19.9	8.6	171.1	43.2	48.1	28.5	33.3	59.3	125.5	69.23	85.59	6.2	9.2	97	90.6	105	79.5	53.2	92.4	86.3	75.7	52.3	45.6	22.1	114.7	48.46	26.7	8.8	235
16050300190	2	0	601	19.59	17.3	176.2	60.6	343.9	96.8	54.9	175	-1.2	74.7	42.4	80.76	31.9	24.9	142.9	56.2	2.01	17.6	7.4	130.2	42	40.1	28	33	69.8	76.1	82.29	84.85	5.7	8.5	92.5	86.7	100.4	76	52.5	92.1	86.4	75.7	53.2	43.1	22	123.4	51.04	23.1	8.6	198.7
16050300133	2	1	793	17.32	17.32	182.3	66.5	364.8	94	51.6	192.5	10.2	82.5	45.26	79.56	36.5	27.9	150	53.4	1.8	18.9	7.7	145.5	40.7	43.6	29.6	33.2	67.9	86.2	76.15	89.16	6.2	8.5	103.7	96.6	110.3	84.2	56.9	94	87.6	76.3	56.7	49.4	25.7	114.8	52.02	25.7	8.2	210.7
16050300089	1	1	931	19.37	18.82	185.6	86.1	463.9	100.3	54	197	11.4	83.9	45.2	83.23	35.8	28.3	148.9	53.6	1.85	20.2	9.1	183.8	45	45.6	29	33.2	63.6	106.2	72.81	87.35	6.9	9.6	100.8	95.3	108.5	81.3	54.3	92.9	87.8	74.9	53.2	47.5	21.5	112	45.26	26.5	9.9	262.4
16050300078	1	0	629	18.51	16.6	186.2	78.4	421.1	102.4	55	189.9	3.7	81.1	43.56	80.54	35	28.2	151.1	56.7	1.94	19.8	8.5	168.3	42.9	46.7	29.2	35.5	62.5	111.6	76.02	82.25	7	10	100.7	94.4	106.8	81	54.1	94.3	88.4	75.8	54.8	48	21.4	114.2	44.58	25.7	9.6	246.7
16050300018	2	1	741	19.88	17.96	178.2	70.7	396.7	97.9	54.9	181.8	3.6	77.4	43.43	82.69	33.3	25.9	146	56.3	1.95	19.5	8.4	163.8	43.1	41.2	28.9	32.1	70.1	75.8	77.91	90.03	6.3	9.4	93.6	89.7	102.8	79.2	52.5	91.1	87.3	77	49.7	45.5	24.6	109.2	54.07	25.8	9	232.2
16050300191	2	0	634	20.1	20.1	172.9	64.3	371.9	95.6	55.3	178.9	6	75.5	43.67	82.6	32.2	25.5	142.3	56.8	1.97	18.7	7.8	145.9	41.7	42.1	28.8	34.3	68.4	79.8	81.47	83.97	5.6	8.4	91.4	85.5	99.2	73.6	52.9	92.1	86.2	74.2	51.8	43.3	21.7	119.6	50.12	25.1	9.3	233.4
16050300196	2	0	630	18.42	15.87	170.5	71.7	420.5	93.2	54.7	176.7	6.2	75.5	44.28	81.53	32.8	25.2	138.9	50.5	1.77	18.5	7.6	140.6	41.1	41	28.5	35.2	69.5	74.8	85.85	80.97	6	8.9	92.6	88.4	99.7	76.4	54.3	92.9	88.7	76.6	51.2	43.5	24.9	117.7	57.24	24.5	8.4	205.8
18040300157	2	0	549	15.65	15.65	167	65.6	392.8	90.7	54.3	170.5	3.5	72.3	43.29	79.54	31.2	24.6	134	50.4	1.79	17.7	7.1	125.7	40.1	39.7	28.1	32.4	70.8	68.9	81.61	86.73	6.1	9.1	90.9	83.6	97.7	73.5	54.4	93	85.6	75.2	49.3	44.6	20.9	110.5	46.86	22.4	8	179.2
18060300096	2	0	411	17.08	17.08	165.1	57	345.2	91.4	55.4	167	1.9	70.7	42.82	81.08	29.5	23.6	131.8	51	1.75	17.7	7.4	131	41.8	38.9	29.1	32.5	74.8	55.6	83.55	89.54	6.2	8.5	87.2	80.8	94.7	70	52.8	92.1	85.3	73.9	48.5	42.2	18.6	114.9	44.08	24.3	8.5	206.6
16050300150	2	1	880	18.38	16.21	178	70.4	395.5	94.5	53.1	187.5	9.5	80.2	45.06	81.26	35	27.7	147.8	56	1.83	18.8	8.3	156	44.1	41.7	30.6	34.2	73.4	64.6	82.01	89.47	6	8.7	98.7	91.8	104.6	79.7	55.4	94.4	87.8	76.2	54.4	45.6	22.2	119.3	48.68	24.9	8.9	221.6
18040300159	1	0	379	16.18	16.18	177.8	75.3	423.5	95.2	53.5	185.8	8	80.2	45.11	82.43	36	26.6	143.3	51.4	1.74	18.9	8.6	162.5	45.5	44	29.5	33.8	67	87.4	76.82	87.28	7.2	9.9	97.3	91.9	104.9	78.7	54.7	92.8	87.6	75	52.8	46.1	23.2	114.5	50.33	26.3	10	263
17020300099	1	0	371	16.03	16.03	180.8	71.1	393.3	94.5	52.3	189.4	8.6	81.7	45.19	81.78	35.2	27.8	145.9	49.8	1.8	20.9	9.1	190.2	43.5	43.3	27.7	33.1	64	101.8	76.44	83.69	6.4	9.4	99.9	96.1	107.6	83.7	55.3	92.8	89.3	77.8	53.1	47.2	22	112.5	46.61	27.8	10.2	283.6
16050300026	1	0	481	20.86	16.9	184.3	93.1	505.2	100	54.3	183.5	-0.8	79.5	43.14	79.03	34.6	27.1	150.9	55.1	1.82	19.4	8.7	168.8	44.8	42.4	30.3	36.2	71.5	73.6	85.38	83.7	6.7	10.3	100.6	95.8	108.7	82.3	54.6	92.5	88.1	75.7	54.7	47.2	24.9	115.9	52.75	26.8	9.7	260
17060300097	2	0	606	18.08	16.95	171.4	62	361.7	92.7	54.1	168.5	-2.9	72.2	42.12	77.89	30.9	24.6	141	54.2	2.06	17.4	7.3	127	42	40	26.3	33.3	65.8	89.3	83.25	78.98	5.5	8.4	92.7	86.8	100.8	74.7	54.1	92	86.1	74.1	50.9	43.7	21.1	116.5	48.28	23.3	8.5	198.1
16050300120	2	1	913	28.88	20.75	175.2	68.9	393.3	96.6	55.1	176.7	1.5	75.8	43.26	81.95	33.7	24.7	142.9	54.7	1.91	18	7.7	138.6	42.8	42	28.6	34.1	68.1	82.1	81.19	83.87	5.4	8.4	92.5	88.2	100.1	76.1	52.8	92.4	88.1	76	51.6	43.8	22	117.8	50.23	24	9.1	218.4
18040300151	1	0	558	16.05	16.05	180.3	72.7	403.2	104.1	57.7	182.8	2.5	79	43.82	87.1	34.1	25.7	142.3	56.3	2.05	18.7	8.5	159	45.5	43	27.5	32.9	64	101.6	76.51	83.59	6.8	9.7	90.7	86	99.8	75.1	50.3	90.9	86.2	75.3	50.4	43.6	21.4	115.6	49.08	25.4	9.5	241.3
16050300188	1	0	675	20.14	18.12	181	85.3	471.3	93.8	51.8	190.2	9.2	81.2	44.86	80.72	35	27.9	146.7	52.2	1.75	19.6	9	176.4	45.9	43.5	29.9	34	68.7	82.3	78.16	87.94	6.6	9.7	100.6	94.5	108.1	80.8	55.6	93.1	87.4	74.7	56	48.1	24.5	116.4	50.94	27.3	10.2	278.5
18060300031	1	0	491	16.16	16.16	179.3	81.5	454.5	95.5	53.3	188.5	9.2	79.7	44.45	81.66	34.7	27.1	143.6	52.4	1.86	19.5	8.3	161.9	42.6	43.4	28.2	33.7	65	96.6	77.65	83.68	7.1	10.2	97.6	91.2	105.2	80.2	54.4	92.8	86.7	76.2	53.1	47.4	22.1	112	46.62	26.1	9.7	253.2
16050300001	1	0	545	20.03	17.91	180	78.1	433.9	97.1	53.9	186.4	6.4	80.6	44.78	83.96	35.3	26.9	145.6	53.6	1.85	19.7	9.1	179.3	46.2	46.4	28.9	33.9	62.3	109	73.06	85.25	7.1	10	96	92	104.5	80	53.3	91.9	88	76.6	51.9	46	21.5	112.8	46.74	25.7	10	257
16050300057	2	1	841	16.61	15.12	163.6	58	354.5	89.6	54.8	173.6	10	73.1	44.68	83.07	31.2	25	130.7	49.5	1.88	18.6	7.4	137.6	39.8	41.6	26.3	30.9	63.2	95.2	74.28	85.11	6.1	8.9	88	81.2	93.6	72.8	53.8	94	86.8	77.8	49.6	41	21.6	121	52.68	23.4	8.3	194.2
16050300173	2	1	813	21.02	16.24	177.3	65.6	370	92.5	52.2	183.3	6	77.4	43.65	78.26	34.5	25.6	143.6	52.2	1.83	17.7	7.4	131	41.8	41.2	28.5	33.1	69.2	79	80.34	86.1	5.7	8.1	98.9	91.4	106.8	82.3	55.8	92.6	85.6	77.1	54.9	46.1	24.4	119.1	52.93	23.2	8.5	197.2
16050300152	2	1	793	19.07	19.07	166	56.6	341	90.2	54.3	172.3	6.3	73.5	44.28	82.68	32.4	25.6	135.1	51.9	2.06	16.4	7.3	119.7	44.5	40	25.2	29.5	63	97.5	73.75	85.42	5.4	7.3	88.9	83.2	95.9	75.3	53.6	92.7	86.8	78.5	50.2	40.9	22.2	122.7	54.28	22.9	8.2	187.8
18060300032	2	0	420	15.88	15.88	169.4	53.2	314	89.6	52.9	173.5	4.1	75.2	44.39	80.17	31.6	26.3	141.1	52.5	1.84	18.5	8	148	43.2	38.5	28.5	31.7	74	59.4	82.34	89.91	6.4	9.1	93.8	88.6	100.6	77.8	55.4	93.2	88.1	77.3	50.3	44.4	24.2	113.3	54.5	25	9	225
16050300159	1	1	942	24.26	22.03	185.1	76.4	412.7	99.2	53.6	190.4	5.3	81.8	44.19	82.13	35.9	26.9	150.5	56.5	2.03	18.9	8.9	168.2	47.1	44.4	27.9	32.7	62.8	109.5	73.65	85.32	6.4	9.1	99.6	94	107.7	81.3	53.8	92.5	87.3	75.5	54.2	46.8	23.9	115.8	51.07	26.8	9.3	249.2
18060300033	2	0	634	15.91	15.91	172.4	57.9	335.8	90.5	52.5	171.4	-1	72.9	42.29	76.1	32.7	24.9	140.2	50	1.85	16.5	6.9	113.9	41.8	39	27.1	32.5	69.5	75.7	83.33	83.38	5.9	9.2	95.8	90.2	102.6	80	55.6	93.4	87.9	78	54	45	20.8	120	46.22	22.6	8.2	185.3
16050300016	2	1	740	18.38	16.99	175	67.9	388	92.8	53	179.9	4.9	76.9	43.94	79.2	34.1	26.6	143.9	52.9	1.85	18.7	7.5	140.3	40.1	39.3	28.6	32.7	72.8	65.5	83.21	87.46	6	9.1	97.1	91	103.9	78.5	55.5	93.5	87.6	75.6	53.5	45.1	23.3	118.6	51.66	23.9	8.3	198.4
16050300040	1	0	491	20.29	17.52	177.9	104.3	586.3	96.6	54.3	179.2	1.3	75.2	42.27	78.58	32.5	25.9	146.1	55.7	1.84	18.5	8.9	164.7	48.1	45.6	30.2	35.9	66.2	90.7	78.73	84.12	7.1	10.7	95.7	90.4	102.1	77.5	53.8	93.7	88.5	75.9	52.6	46.4	24.8	113.4	53.45	26.7	10	267
16050300021	2	0	531	20.28	16.34	166.5	54.1	324.9	89.1	53.5	174.5	8	74.3	44.62	81.83	32.7	25.8	134.2	49.2	1.85	17	6.9	117.3	40.6	38.3	26.6	31.5	69.5	73.2	82.25	84.44	5.4	7.9	90.8	85	98	75	54.5	92.7	86.7	76.5	50.4	42.4	22.5	118.9	53.07	22.7	8.4	190.7
16050300043	2	0	687	20.13	17.45	172.1	52.2	303.3	91.7	53.3	174	1.9	76.2	44.28	82.2	32.2	26.3	139.3	49.8	1.77	18.8	7.7	144.8	41	39.7	28.1	30.2	70.8	71	76.07	93.05	5.8	8.6	92.7	89.5	101.3	78.4	53.9	91.5	88.4	77.4	50.4	45.4	24.1	111	53.08	24.6	8.3	204.2
16050300054	1	0	588	21.18	18.88	181.7	80.7	444.1	96.6	53.2	177.1	-4.6	76.5	42.1	81.99	32.7	26.6	141.8	52.6	1.81	18.4	8.7	160.1	47.3	44.6	29	34.1	65	97.7	76.46	85.04	6.5	9.1	93.3	89.2	102.1	77.7	51.3	91.4	87.4	76.1	51.4	44.7	23.2	115	51.9	25.2	9.5	239.4
16050300161	1	1	712	21.75	16.32	179.1	64.8	361.8	96.1	53.7	185.6	6.5	78.9	44.05	80.51	32.7	27.3	143	51.5	1.89	19.9	8.4	167.2	42.2	44.7	27.3	30.4	61.1	114.2	68.01	89.8	6.1	8.8	98	91.5	104.3	80.2	54.7	94	87.7	76.9	51.5	46.6	22.3	110.5	47.85	25.3	9.4	237.8
16050300209	1	0	675	21.13	18.02	185.4	77.6	418.6	98.1	52.9	189.8	4.4	80.8	43.58	80.72	36	27.4	151.7	56.6	2.03	18.8	8.8	165.4	46.8	42.9	27.9	33.4	65	99.7	77.86	83.53	7	9.6	100.1	95.1	108	83	54	92.7	88.1	76.9	55.6	47.7	22.9	116.6	48.01	26.7	9.5	253.7
16050300050	2	0	550	19.39	17.05	162.7	56.2	345.4	91.4	56.2	162.6	-0.1	68.8	42.29	78.81	30.2	23.9	130.2	50.3	1.85	16.1	7.3	117.5	45.3	38	27.2	31.6	71.6	64.6	83.16	86.08	5.8	8.4	87.3	79.9	92	70.2	53.7	94.9	86.8	76.3	48.8	39.9	19.8	122.3	49.62	23.3	8.5	198.1
16050300064	1	1	971	18.65	16.28	180.8	70.5	389.9	96.8	53.5	190.1	9.3	80.3	44.41	81.36	36.2	26.5	146.2	51.8	1.93	18.2	8.4	152.9	46.2	44.2	26.9	31.5	60.9	116.3	71.27	85.4	6.4	8.7	98.7	94.4	107.2	80.4	54.6	92.1	88.1	75	53.7	47.6	25.2	112.8	52.94	25.5	9	229.5
16050300113	1	1	785	22.69	16.64	182.2	85.9	471.5	97.4	53.5	188.6	6.4	81.2	44.57	80.8	35.7	28.2	150.3	56.3	1.97	19.1	8.6	164.3	45	43.4	28.6	32.6	65.9	94.3	75.12	87.73	6.6	9.7	100.5	94	109.2	82.1	55.2	92	86.1	75.2	54.6	49.4	22.4	110.5	45.34	26.9	9.8	263.6
16050300011	1	0	405	21.42	21.42	172.5	87.7	508.4	94.2	54.6	175.9	3.4	76.4	44.29	83.32	32.6	26.6	141	53.4	1.79	19.1	7.9	150.9	41.4	42.2	29.9	32.4	70.9	71	76.78	92.28	6.3	9.5	91.7	87.6	99	76	53.2	92.6	88.5	76.8	50.1	44.8	20.5	111.8	45.76	24.4	8.5	207.4
16050300167	1	1	836	22.74	17.64	183.5	78.9	430	96.5	52.6	194.2	10.7	82.1	44.74	81.21	36.1	28.1	150.4	54.7	1.82	20.1	8.9	178.9	44.3	45.5	30	33.6	65.9	94.8	73.85	89.29	6.9	9.4	101.1	95.7	109.2	84.2	55.1	92.6	87.6	77.1	54.6	48.3	23.6	113	48.86	26.3	9.8	257.7
16050300032	2	0	602	21.19	17.23	163.5	61.2	374.3	91.9	56.2	166.5	3	71	43.43	80.87	30.5	24.2	131	48.8	1.84	18.7	7.8	145.9	41.7	40.1	26.5	32.2	66.1	83.9	80.3	82.3	6	8.7	87.8	82.2	95.6	70	53.7	91.8	86	73.2	49.4	41.1	20.7	120.2	50.36	24	9.1	218.4
16050300170	2	1	853	22.65	22.65	169.2	60.3	356.4	89.7	53	173.4	4.2	73.3	43.32	77.98	31.6	24.5	136.9	49.8	1.8	17.4	7.7	134	44.3	40.2	27.7	32.1	68.9	76.4	79.85	86.29	5.5	8	94	87.1	99.1	75.6	55.6	94.9	87.9	76.3	51.5	44.2	21.3	116.5	48.19	23.2	9.2	213.4
16050300155	1	1	750	16.45	16.45	183.6	76.2	415	100	54.5	191.5	7.9	82.1	44.72	82.43	35.1	28.1	148.7	55.5	2	19.5	8.9	173.6	45.6	44.9	27.8	34	61.9	112.9	75.72	81.76	7	9.8	99.6	93.2	106	80.2	54.2	94	87.9	75.7	53.4	47.4	24.8	112.7	52.32	26.2	9.8	256.8
16050300174	2	1	712	18.99	18.99	174.2	63.8	366.2	91.5	52.5	182	7.8	78	44.78	81.25	34.2	26.7	143.2	54.1	1.89	19	7.4	140.6	38.9	41.4	28.7	32.4	69.3	77.1	78.26	88.58	5.8	8.3	96	89.1	102.6	79.7	55.1	93.6	86.8	77.7	53.7	45.3	21.7	118.5	47.9	24.1	7.5	180.8
16050300121	1	1	800	28.93	20.81	185.6	83.3	448.8	100.3	54	189.9	4.3	82.1	44.23	81.37	35.4	28.2	153.5	57.1	1.96	20	8.9	178	44.5	45.5	29.1	34.9	64	104.6	76.7	83.38	6.4	9.2	100.9	96.4	108.9	83.4	54.4	92.7	88.5	76.6	54.3	48.3	27.2	112.4	56.31	26.3	9.3	244.6
17060300099	2	0	424	16.18	16.18	168.8	79.2	469.2	93.5	55.4	167.7	-1.1	71.7	42.48	78.96	31.7	23.7	135.2	50.5	1.79	16.8	7.3	122.6	43.5	40.6	28.2	33.9	69.5	74.2	83.5	83.19	5.2	9	90.8	84.7	98.1	73.5	53.8	92.6	86.3	74.9	50.8	42.8	19.2	118.7	44.86	22.3	8.4	187.3
16050300172	1	1	857	23.35	23.35	188.8	78.5	415.8	104.1	55.1	192.2	3.4	83.3	44.12	83.47	35.4	28.7	154.5	61.1	2.09	20	8.8	176	44	43.9	29.2	34.1	66.5	95	77.68	85.63	7.6	9.5	99.8	93.4	106.9	82.8	52.9	93.4	87.4	77.5	54.4	48.7	25.3	111.7	51.95	27	10.2	275.4
16050300192	1	0	619	19.18	17.35	183.3	89.4	487.7	96.6	52.7	191	7.7	80.6	43.97	80.36	35.8	27.4	150.5	54.8	1.79	18.7	9.1	170.2	48.7	46.6	30.6	34.4	65.7	95.8	73.82	88.95	6.6	9.8	100.3	95.7	109.5	85.2	54.7	91.6	87.4	77.8	54.1	48.1	22.5	112.5	46.78	26.3	10.2	268.3
16050300086	1	1	782	23.28	18.24	183.9	75.6	411.1	100.1	54.4	190.7	6.8	81.4	44.26	83.57	35.4	27.7	151	58.3	1.94	19.2	8.4	161.3	43.8	44.3	30.1	33.4	67.9	86.8	75.4	90.12	6.6	9.5	97.4	92.7	105.6	79.2	53	92.2	87.8	75	52.4	47	23.7	111.5	50.43	25.7	9.4	241.6
18030300129	2	0	492	16.78	16.29	172.4	62.2	360.8	94.2	54.6	175.3	2.9	74.2	43.04	80.04	31.8	25.4	136.5	49.5	1.73	18.2	7.9	143.8	43.4	39.1	28.6	32.2	73.1	63.3	82.35	88.82	6	9.1	92.7	87	100	75.7	53.8	92.7	87	75.7	51.2	43.8	24.1	116.9	55.02	25	8.6	215
16050300019	2	0	578	19.21	17.63	168	61.6	366.7	92	54.8	169.5	1.5	71.6	42.62	82.39	30.9	23.6	133.6	50.7	1.79	18.1	8	144.8	44.2	39	28.4	30.7	72.8	62.7	78.72	92.51	5.6	8.4	86.9	82.9	93.6	71	51.7	92.8	88.6	75.9	48	41.2	19.3	116.5	46.84	25.1	9.3	233.4
18040300152	1	0	582	16.11	16.11	171	72	421.1	92.9	54.3	180.7	9.7	76.5	44.74	82.97	33.4	24.9	137.7	50.1	1.75	18.1	8.2	148.4	45.3	43.7	28.6	32.6	65.4	90.3	74.6	87.73	6.3	9.2	92.2	87.6	101.2	74.1	53.9	91.1	86.6	73.2	50.3	43.8	20.4	114.8	46.58	24.9	9.2	229.1
16020300108	2	0	647	16.19	16.19	172.2	61.6	357.7	91.6	53.2	171.2	-1	74.2	43.09	81	32.6	24.4	136.6	50.8	1.87	18.2	7.1	129.2	39	37.4	27.2	31.5	72.7	64.6	84.22	86.35	5.1	8.5	91.6	85.8	100.1	76	53.2	91.5	85.7	75.9	52.6	42.7	21.2	123.2	49.65	24.2	8.4	203.3
17060300100	1	0	418	16.59	16.59	177.6	73.8	415.5	95	53.5	189.9	12.3	80.3	45.21	81.77	34.4	27.4	143.3	51	1.67	19.8	8.8	174.2	44.4	44	30.5	34.2	69.3	78.6	77.73	89.18	6.4	10	98.2	92.3	105.1	80.2	55.3	93.4	87.8	76.3	52.9	46.7	20.5	113.3	43.9	26.3	10.1	265.6
16050300099	2	1	771	23.86	23.86	181.6	58.4	321.6	100.8	55.5	181.2	-0.4	76.7	42.24	82.47	34	26.4	148.6	58.8	1.96	18.6	8.3	154.4	44.6	41.7	30	34.5	71.9	70.8	82.73	86.96	5.9	8.9	93	89.8	103.4	80.2	51.2	89.9	86.8	77.6	50.6	46.9	21.1	107.9	44.99	25.5	9.7	247.4
16050300006	1	0	593	18.83	17.24	171.7	73.6	428.7	93.4	54.4	169.6	-2.1	72.7	42.34	78.94	31.8	24.2	137.8	50.5	1.84	17.6	7.9	139	44.9	40.3	27.5	33.1	68.2	79.9	82.13	83.08	6.4	9.3	92.1	87.3	98.6	75.2	53.6	93.4	88.5	76.3	49.8	44.5	20.6	111.9	46.29	24.6	9.5	233.7
17030300083	1	0	609	16.68	17.54	184.5	69	374	100.6	54.5	188.3	3.8	80.3	43.52	81.94	33.8	27.3	147.2	53.9	1.93	19.5	8.7	169.7	44.6	43.9	27.9	32.1	63.6	105.8	73.12	86.92	6.9	9.5	98	93.3	105.8	81	53.1	92.6	88.2	76.6	51.9	47	24.7	110.4	52.55	25.5	9.4	239.7
16050300165	1	1	748	18.45	16.68	177.5	62.8	353.8	97.7	55	184	6.5	78.2	44.06	82.4	33.5	26.3	144	56.1	1.89	18.6	8.1	150.7	43.5	43.7	29.7	31.6	68	83.7	72.31	93.99	6.2	9.1	94.9	87.9	101.6	77.1	53.5	93.4	86.5	75.9	51.8	44.9	21.5	115.4	47.88	25.6	8.7	222.7
17030300076	2	0	460	15.11	15.11	158.6	54.1	341.1	88.2	55.6	160	1.4	68.4	43.13	81.53	29.8	23.7	124.9	46.7	1.73	16.3	7.1	115.7	43.6	38.3	27	29.4	70.5	66.4	76.76	91.84	5.1	7.9	83.9	78.2	90.9	67.7	52.9	92.3	86	74.5	47.1	39.3	18.4	119.8	46.82	21.8	8.1	176.6
17030300081	1	0	526	16.21	16.2	179.2	90	502.2	91.9	51.3	191.2	12	83.1	46.37	84.11	35.1	29.4	147.8	53.5	1.69	20.2	9	181.8	44.6	45	31.6	35.3	70.2	76	78.44	89.52	6.7	10.5	98.8	94.3	107.1	83.7	55.1	92.3	88	78.2	53.5	48.2	23.1	111	47.93	26.7	10.2	272.3
17060300101	1	0	608	17.55	16.36	181.8	80.3	441.7	98.5	54.2	185.8	4	79.2	43.56	79.2	35.5	26.2	149.1	53.6	1.83	19.2	9	172.8	46.9	43.7	29.3	33.4	67	89.3	76.43	87.72	5.7	9.7	100	95.5	108.1	82.6	55	92.5	88.3	76.4	53	47	21.7	112.8	46.17	26.4	9.6	253.4
16050300012	2	0	664	19.21	16.84	172.9	82.1	474.8	94.5	54.7	172.6	-0.3	75.3	43.55	79.77	32.9	25.4	141.3	50.9	1.75	19	8.3	157.7	43.7	41.6	29.1	34.1	70	74.3	81.97	85.34	6.3	9.6	94.4	90.4	99.6	76.3	54.6	94.8	90.8	76.6	50.7	44.7	20	113.4	44.74	25	9.2	230
18030300080	1	0	497	16.56	16.56	180	87.6	486.7	96.5	53.6	184.4	4.4	78.8	43.78	80.9	34.8	26.4	144.8	53.9	1.68	18.8	8.4	157.9	44.7	43.1	32	36.3	74.2	62.4	84.22	88.15	6.7	10	97.4	90.9	105.8	78.7	54.1	92.1	85.9	74.4	52.4	47.4	23.8	110.5	50.21	26.7	9.5	253.7
16050300148	2	1	762	17.69	17.69	175	63	360	94.4	53.9	175.1	0.1	75.5	43.14	80.49	33.2	24.7	141.5	55.5	2.07	18.1	7.3	132.1	40.3	40.3	26.8	32.1	66.5	88.2	79.65	83.49	5.5	8.3	93.8	86	100.2	75.9	53.6	93.6	85.8	75.7	51.8	43.4	21.3	119.4	49.08	23.7	8.6	203.8
16050300035	2	0	431	21.88	18.31	163	81.4	499.4	93.1	57.1	164.3	1.3	69.5	42.64	82.15	30.4	23.1	132	50.8	1.73	17	7.5	127.5	44.1	40.6	29.3	34.2	72.2	62.9	84.24	85.67	5.6	9.4	84.6	81.2	93	67.3	51.9	91	87.3	72.4	46.6	40.9	19.7	113.9	48.17	23.4	8.2	191.9
16050300125	1	1	709	19.81	17.8	175.3	63	359.4	93.9	53.6	182.5	7.2	78.4	44.72	81.67	33.7	27.2	143.4	53.2	1.98	18.1	7.8	141.2	43.1	42.8	26.9	31	62.9	103.6	72.43	86.77	6.4	9	96	90.2	102.4	78.5	54.8	93.8	88.1	76.7	50.5	45.8	24.5	110.3	53.49	24.6	9.2	226.3
16050300171	1	1	929	23.72	21.5	191.1	84.6	442.7	110.9	58	202.4	11.3	85.7	44.85	81.85	37.4	28.9	157	59.8	1.95	20.1	8.4	168.8	41.8	47.2	30.6	34.6	64.8	103.7	73.31	88.44	6.8	9.2	104.7	97.2	111.3	86.9	54.8	94.1	87.3	78.1	55.2	50.2	22.1	110	44.02	27.9	9.4	262.3
16050300176	1	1	804	17.43	16.75	191.1	79.4	415.5	102.5	53.6	187.1	-4	80.2	41.97	77.64	34.5	27.6	153.6	56.1	2	18.9	8.8	166.3	46.6	45.3	28.1	32.7	62	117	72.19	85.93	6.5	9.7	103.3	97.5	111.1	84.6	54.1	93	87.8	76.1	54.3	49.5	23.6	109.7	47.68	26.1	9.3	242.7
16020300104	1	0	535	16.22	16.22	178.7	67.9	380	96.8	54.2	178.7	0	76.7	42.92	80.82	32.6	27.1	141.5	50.5	1.89	19.2	8.1	155.5	42.2	41.6	26.7	33.1	64.2	99.7	79.57	80.66	6.2	9.2	94.9	91	104.2	79.5	53.1	91.1	87.3	76.3	52.7	45.1	22.1	116.9	49	25.1	9.4	235.9
18060300102	1	0	693	17.1	17.1	178.8	71.5	399.9	95.5	53.4	192.6	13.8	82	45.86	84.54	36	27.6	143.7	52.6	1.67	19.2	8.5	163.2	44.3	44	31.5	33.2	71.6	71	75.45	94.88	6.5	9.7	97	91.1	103.3	78.2	54.3	93.9	88.2	75.7	53.9	46	23.5	117.2	51.09	25.3	9.2	232.8
16050300213	2	0	560	21.56	16.26	171.6	72.8	424.2	93.7	54.6	174.2	2.6	73.7	42.95	78.74	31.9	25.8	138.2	50.9	1.84	16.8	7.4	124.3	44	41	27.7	33.8	67.6	82.4	82.44	81.95	5.8	8.9	93.6	87.3	99	74.9	54.5	94.5	88.2	75.7	52.2	43.2	23.1	120.8	53.47	24.1	8.6	207.3
16050300039	1	1	791	20.33	16.52	185.5	108.3	583.8	104.9	56.5	187.9	2.4	80.2	43.23	82	34.7	26.5	148	54.4	1.7	20.2	9.3	187.9	46	48.1	32	36.9	66.5	93.3	76.72	86.72	7.2	10.8	97.8	93.6	105.5	79.1	52.7	92.7	88.7	75	52.4	46.7	22.8	112.2	48.82	27	10.1	272.7
16020300105	1	0	499	16.16	16.82	178.7	63.4	354.8	96.1	53.8	181.9	3.2	77.9	43.59	81.74	33.6	26.1	140.9	49.7	1.9	19.5	8.4	163.8	43.1	41.9	26.1	30	62.3	108.2	71.6	87	6.5	9.4	95.3	91.2	102.8	79.6	53.3	92.7	88.7	77.4	52	44.8	22.5	116.1	50.22	26	9.8	254.8
16050300023	1	0	621	21.47	18.13	177.4	69.4	391.2	99.1	55.9	181.2	3.8	77.8	43.86	83.84	32.3	26.6	143.5	56.5	2.08	19.7	8.7	171.4	44.2	42.6	27.2	31.3	63.8	100.4	73.47	86.9	6.9	9.7	92.8	87	99.3	76.7	52.3	93.5	87.6	77.2	51.3	43.7	22.5	117.4	51.49	26.4	9.4	248.2
17060300103	1	0	597	16.06	16.06	185.1	78.6	424.6	103.3	55.8	183.9	-1.2	79.2	42.79	82.16	34.6	26.9	151	61.3	2.06	19	8.8	167.2	46.3	44.2	29.8	33.6	67.4	89.4	76.02	88.69	6.2	10.2	96.4	89.7	103.3	77.5	52.1	93.3	86.8	75	53.7	44.3	22.3	121.2	50.34	25.6	9.9	253.4
18060300104	1	0	589	17.78	17.78	170.5	68.1	399.4	93.7	55	180.6	10.1	75.7	44.4	83.46	32.6	25.4	134	50.7	1.89	18.8	8.1	152.3	43.1	43.4	26.8	31.2	61.8	105.6	71.89	85.9	6.8	9.3	90.7	83.3	97.5	71.2	53.2	93	85.4	73	49.1	42.2	21.3	116.4	50.47	24.8	9.2	228.2
18030300066	2	0	577	15.15	15.15	169.3	57.4	339	93	54.9	174.1	4.8	73.6	43.47	79.48	31.9	24.5	136.8	51.9	2	18	7.8	140.4	43.3	38.5	25.9	30.1	67.3	82.4	78.18	86.05	6.1	8.8	92.6	84.9	99.6	76.9	54.7	93	85.2	77.2	50.5	43.6	20.6	115.8	47.25	24.3	9.1	221.1
16050300037	1	0	603	20.05	17.27	172.2	69.1	401.3	93.4	54.2	178.4	6.2	74.8	43.44	81.84	31.4	25.7	139.1	52.8	1.98	18.5	8.3	153.6	44.9	43.3	26.6	31.7	61.4	108.1	73.21	83.91	6.2	8.8	91.4	86.3	98.1	75.5	53.1	93.2	88	77	50.4	43.7	20.7	115.3	47.37	24.9	8.9	221.6
16050300097	1	1	867	19.28	17.78	180.8	75.4	417	100.2	55.4	186.7	5.9	77.8	43.03	79.39	33.7	27.2	143.1	51.8	1.94	19	8.4	159.6	44.2	44.7	26.7	33.4	59.7	121.9	74.72	79.94	6.7	9.1	98	91.3	103.7	78.9	54.2	94.5	88	76.1	51.9	46.3	21.9	112.1	47.3	24.8	9.6	238.1
18060300105	1	0	696	18.23	17.68	179.3	73	407.1	101.1	56.4	178.8	-0.5	77.8	43.39	83.84	33.2	25.8	141.7	55.2	2	18.7	8.3	155.2	44.4	41.6	27.6	31.9	66.3	90.9	76.68	86.52	6.2	9.5	92.8	86.5	100.1	75.1	51.8	92.7	86.4	75	52.4	43.5	22.5	120.5	51.72	25.7	9.2	236.4
16050300020	2	1	701	18.25	17.32	175	59.1	337.7	92.8	53	180	5	77.5	44.29	80.81	33.8	26	141.7	51.1	1.81	18.7	8	149.6	42.8	38.7	28.2	31.9	72.9	65.2	82.43	88.4	5.8	8.8	95.9	90.6	102.4	80	54.8	93.7	88.5	78.1	52.8	44.8	24.8	117.9	55.36	24.1	8.2	197.6
16050300053	1	0	615	19.21	16.84	182	80.7	443.4	98.7	54.2	187.3	5.3	79.1	43.46	81.21	34.7	27.5	146	54.1	1.93	19.1	8.4	160.4	44	42.5	28.1	33.3	66.1	93.3	78.35	84.38	6.9	9.8	97.4	91.9	104.8	80.2	53.5	92.9	87.7	76.5	51.6	45.9	20	112.4	43.57	25.5	8.8	224.4
16050300103	1	1	751	18.18	18.18	181	77	425.4	96.7	53.4	190.9	9.9	81.4	44.97	82.98	35.1	28.6	147.4	53.9	1.89	19.5	8.9	173.6	45.6	44.7	28.5	32.5	63.8	102.9	72.71	87.69	7	9.4	98.1	93.5	105.2	81.3	54.2	93.3	88.9	77.3	54	46.7	23.7	115.6	50.75	26.5	10.3	273
16050300047	1	0	603	20.44	17.36	177.8	62.6	352.1	94.6	53.2	183.6	5.8	78.4	44.09	79.92	34	26.6	142	50.4	1.79	19.3	8.3	160.2	43	42.6	28.1	31.1	66	91.7	73	90.35	6.3	9.2	98.1	91.6	105.5	80.6	55.2	93	86.8	76.4	54.5	45.9	22.5	118.7	49.02	26.5	9.5	251.8
16050300044	2	0	638	20.94	16.93	165.6	50.3	303.7	91.4	55.2	161.6	-4	69.1	41.73	78.34	30.9	22.6	134.4	52.6	2.1	16.1	7	112.7	43.5	37.1	25	29.2	67.4	80.2	78.71	85.62	5.9	7.8	88.2	81.8	96.5	73	53.3	91.4	84.8	75.6	48.4	41.2	19.4	117.5	47.09	22.1	7.9	174.6
16050300009	1	0	452	18.73	16.27	178.7	94.9	531.1	95.9	53.7	189.7	11	79.1	44.26	81.63	34.2	28.4	144.1	51.3	1.65	19.6	8.4	164.6	42.9	45	31.1	37.8	69.1	79.9	84	82.28	6.5	10.5	96.9	92.8	104.5	77.8	54.2	92.7	88.8	74.4	52.3	45.8	23.3	114.2	50.87	25.5	9.8	249.9
16050300091	1	1	730	20.31	20.31	185.6	74.1	399.2	100.4	54.1	190.4	4.8	81.6	43.97	80.87	36.1	27.5	150.6	57	1.88	19.6	8.3	162.7	42.3	43.5	30.3	33.2	69.7	80.9	76.32	91.27	6.5	9.4	100.9	93.6	107.7	83	54.4	93.7	86.9	77.1	55.6	46.7	22.4	119.1	47.97	25.9	8.8	227.9
18010300166	1	0	496	18.18	17.6	182.1	70	384.4	99.8	54.8	186.9	4.8	78.2	42.94	82.49	32.8	26.3	144.6	53.9	1.88	19.8	8.8	174.2	44.4	42.8	28.6	32	66.8	90.4	74.77	89.38	6.3	9.1	94.8	90.7	103.5	79.5	52.1	91.6	87.6	76.8	50.9	46.5	23.5	109.5	50.54	26.4	10.2	269.3
16050300073	2	1	814	20.4	18.16	172.3	67.4	391.2	95.5	55.4	177.4	5.1	76.3	44.28	82.93	33.5	25.8	139.4	50.8	1.84	18	8	144	44.4	40	27.6	32.6	69	77.4	81.5	84.66	6.1	9.3	92	88.6	100.1	79.5	53.4	91.9	88.5	79.4	50.7	43.7	22.7	116	51.95	23.6	8.7	205.3
16050300058	2	1	807	17.25	15.75	169.5	59.8	352.8	91.5	54	178.1	8.6	76.4	45.07	84.05	32.9	26.1	137.2	52.3	1.8	18.1	8	144.8	44.2	41.4	29	33	70	72.5	79.71	87.88	6.1	8.6	90.9	84.9	97.3	73.3	53.6	93.4	87.3	75.3	49.6	42.8	19.5	115.9	45.56	23.9	8.5	203.2
16050300154	2	1	939	18.42	17.41	177.8	68.4	384.7	98.2	55.2	180.2	2.4	76.3	42.91	79.98	32.8	26.4	142.3	53.8	1.87	17.3	7.4	128	42.8	41.7	28.7	33.8	68.8	80.5	81.06	84.91	6.2	8.5	95.4	88.5	103.3	77.9	53.7	92.4	85.7	75.4	53.9	43.6	17.7	123.6	40.6	24	8.5	204
16050300162	1	1	774	20.41	20.41	179.2	76.6	427.5	97.6	54.5	188.5	9.3	80.4	44.87	83.4	34.9	27.3	146	56.7	1.9	19.5	8.9	173.6	45.6	45.1	29.9	33	66.3	91.1	73.17	90.61	6.9	9.3	96.4	89.3	102.4	78.4	53.8	94.1	87.2	76.6	52	45.9	25	113.3	54.47	25.5	9.6	244.8
16050300153	2	1	792	20.06	15.29	178.5	71.9	402.8	96.6	54.1	185	6.5	78.9	44.2	81.26	33.8	27.1	145.4	54.1	1.82	18.6	7.6	141.4	40.9	43	29.7	34.3	69.1	79.9	79.77	86.59	6.3	9.1	97.1	91.3	103.5	79.3	54.4	93.8	88.2	76.6	54.3	44.7	22.7	121.5	50.78	26.1	8.4	219.2
18010300169	1	0	409	17	17	172.5	52.3	303.2	90.8	52.6	180.8	8.3	75.4	43.71	80.04	32.1	25.3	135.7	48.6	1.81	18.5	7.9	146.2	42.7	40.1	26.8	29.3	66.8	85.6	73.07	91.47	6.1	8	94.2	87.1	99.8	76.5	54.6	94.4	87.3	76.7	50.3	44.3	19.6	113.5	44.24	25.1	8.8	220.9
16050300052	1	0	486	20.34	17.2	175.8	74.4	423.2	95.4	54.3	178	2.2	77.5	44.08	79.81	34.2	25.6	141.6	51.5	1.91	18.9	8.5	160.7	45	42.1	27	31.8	64.1	98.3	75.53	84.91	6.5	9.1	97.1	90.1	103.9	77.2	55.2	93.5	86.7	74.3	54	46	21.9	117.4	47.61	25.9	8.7	225.3
16050300093	2	1	750	19.47	17.85	170.6	61	357.6	94.7	55.5	179.2	8.6	75.1	44.02	83.26	31.9	25.6	138.2	52.7	1.76	18.9	7.9	149.3	41.8	42.4	29.9	32.8	70.5	71.3	77.36	91.16	5.9	8.9	90.2	85.5	98.6	77.8	52.9	91.5	86.7	78.9	49.9	43.3	21.1	115.2	48.73	23.9	9.2	219.9
17060300106	2	0	666	16.13	16.07	169.3	61.8	365	87.8	51.9	174.2	4.9	75.9	44.83	79.89	34	24.8	140.2	51.2	1.9	17.9	7.8	139.6	43.6	41.1	27	31.9	65.7	88.4	77.62	84.64	5.3	8.8	95	89	102.5	77.9	56.1	92.7	86.8	76	52.8	43.3	22.2	121.9	51.27	23.6	8.4	198.2
16050300025	1	0	461	20.86	16.9	176.5	80.4	455.5	98.6	55.9	175.6	-0.9	76.5	43.34	82.08	32.1	27	142	52.7	1.84	19	8.5	161.5	44.7	43.2	28.7	33.1	66.4	89.2	76.62	86.71	7	10	93.2	89.3	100.8	77.2	52.8	92.5	88.6	76.6	51	45	21.3	113.3	47.33	24.9	9	224.1
18060300107	2	0	547	17.21	15.02	169.8	58.3	343.3	93	54.8	168.2	-1.6	71.7	42.23	80.2	30.9	24.5	138.2	54.4	1.89	17.4	7	121.8	40.2	41.2	28.8	31.1	69.9	73.1	75.49	92.6	5.6	8.4	89.4	83.8	97.7	74.1	52.7	91.5	85.8	75.8	50.2	43.3	20.2	115.9	46.65	23.4	8.2	191.9
16050300164	2	1	803	16.66	16.13	162.5	51.9	319.4	89.1	54.8	169	6.5	71.3	43.88	82.33	30.8	24.8	129.4	49.2	1.89	17.2	7.4	127.3	43	37.7	26.1	29.2	69.2	72.2	77.45	89.38	5.3	8.3	86.6	80.2	93.8	70.7	53.3	92.3	85.5	75.4	47.6	41	19.4	116.1	47.32	23.2	8.2	190.2
16050300127	1	1	705	17.66	17.66	179.6	69.9	389.2	96	53.5	184.5	4.9	79	43.99	80.61	34.7	26	146.2	55.1	1.89	19.1	8.4	160.4	44	43.6	29.1	33.1	66.7	89.5	75.92	87.92	6.8	9.6	98	91.1	104.4	79.3	54.6	93.9	87.3	76	53.6	45.9	23.1	116.8	50.33	26.1	9.5	248
16050300149	1	1	986	22.2	17.34	185.6	76.4	411.6	101.3	54.6	198	12.4	83.2	44.83	83.79	36.1	28.3	154.4	61.8	2.13	19.4	8.8	170.7	45.4	47.7	29	33.6	60.8	119.7	70.44	86.31	6.7	9.5	99.3	92.6	105.8	80.8	53.5	93.9	87.5	76.4	54.2	46.5	23	116.6	49.46	26.5	9.9	262.4
18030300141	2	0	595	16.05	16.05	168.4	54.9	326	89.9	53.4	172.7	4.3	73.5	43.65	80.15	31.9	24.1	134.6	50	1.92	17.8	7	124.6	39.3	36.1	26.1	30.8	72.3	64.5	85.32	84.74	6.1	9.3	91.7	84.6	97.9	74.3	54.5	93.7	86.4	75.9	49.8	43.9	23.8	113.4	54.21	23.2	8	185.6
18010300192	2	0	564	16.22	16.22	170.3	68.5	402.2	95.1	55.8	172	1.7	73.2	42.98	82.71	31.8	24.9	134.7	51.7	1.84	17.8	7.8	138.8	43.8	39.4	28.1	33.8	71.3	68.5	85.79	83.14	5.9	10.1	88.5	83	95.2	70	52	93	87.2	73.5	49.4	42.6	22.4	116	52.58	24.2	8.8	213
16050300082	1	0	662	17.38	17.38	184.3	70.7	383.6	95.8	52	189.1	4.8	82.8	44.93	82.88	38.2	27.6	150.4	55	1.9	18.6	8.7	161.8	46.8	43.8	28.9	32.2	66	95	73.52	89.75	6.7	9.4	99.9	95.4	107.6	85.8	54.2	92.8	88.7	79.7	55.3	47.3	25.2	116.9	53.28	25.9	9.5	246.1
16050300214	2	0	625	23.25	17.21	166.6	51.3	307.9	91.1	54.7	168.8	2.2	72.2	43.34	82.05	31.5	24.2	134.3	51.5	1.91	17.3	8	138.4	46.2	40.5	27	32	66.7	83.3	79.01	84.38	5.8	8.1	88	82.8	95.5	73	52.8	92.1	86.7	76.4	49.2	42	21.3	117.1	50.71	23.4	8.9	208.3
16050300124	2	1	752	15.5	15.5	165.2	64.5	390.4	93	56.3	168.3	3.1	71.4	43.22	81.97	31.3	23.7	133.5	52.7	1.94	17.1	7.8	133.4	45.6	39.6	27.2	32.8	68.7	75.3	82.83	82.93	5.4	8.6	87.1	80.8	92.7	68.6	52.7	94	87.2	74	47.2	40.9	21.9	115.4	53.55	22.3	8.9	198.5
18010300174	1	0	646	16.98	16.98	188.2	75.1	399	101.6	54	190.9	2.7	80.8	42.93	79.92	35.3	27.3	153	59.1	2.05	19.1	9.1	173.8	47.6	44.1	28.8	33.2	65.3	100	75.28	86.75	7	9.9	101.1	93.9	108.4	82.7	53.7	93.3	86.6	76.3	54.6	48.8	24.9	111.9	51.02	26.5	9.6	254.4
16050300200	1	0	608	19.16	17.95	175.8	73.9	420.4	95.3	54.2	177.8	2	75.2	42.78	79.83	34.2	24.7	141.2	51.3	1.81	18.5	8.8	162.8	47.6	43.6	28.3	32.4	64.9	95	74.31	87.35	6.4	8.9	94.2	89.9	103.4	77.3	53.6	91.1	86.9	74.8	51.1	45.6	19.5	112.1	42.76	24.8	9.4	233.1
16050300030	1	0	573	20.87	15.98	186.1	86.4	464.3	98.3	52.8	190	3.9	82.5	44.33	80.02	36.1	28.8	153.9	54.8	1.91	19.7	8.7	171.4	44.2	43.6	28.7	33.7	65.8	96.6	77.29	85.16	6.9	10.1	103.1	99.1	111.6	86.6	55.4	92.4	88.8	77.6	54.4	50.1	25.8	108.6	51.5	26.1	9.3	242.7
16050300181	2	0	593	18.07	17.12	176.5	72	407.9	92	52.1	183.2	6.7	78.5	44.48	78.74	33.9	26.5	143.5	50	1.74	18.7	7.8	145.9	41.7	40.4	28.8	34.2	71.3	71.1	84.65	84.21	5.9	8.8	99.7	93.5	108.3	83.3	56.5	92.1	86.3	76.9	53.9	47.1	21.8	114.4	46.28	25.4	8.9	226.1
16050300042	2	0	665	22.16	22.16	173.1	64.5	372.6	94.2	54.4	172	-1.1	74.7	43.15	79.47	33.1	25.6	141.6	51.7	1.85	17.3	7.2	124.6	41.6	39.1	28	32.6	71.6	68.6	83.38	85.89	5.5	8.4	94	89.9	101.6	77	54.3	92.5	88.5	75.8	50.3	45.6	21.2	110.3	46.49	24.2	8.2	198.4
16050300068	1	0	549	17.23	17.62	182.6	76.4	418.4	97.5	53.4	191.3	8.7	81	44.36	81.49	35	28.1	147.2	51.9	1.95	19.2	8	153.6	41.7	45.1	26.6	32.2	59	127	71.4	82.61	6.8	9.6	99.4	95.3	107.6	83.2	54.4	92.4	88.6	77.3	54.5	47	25	116	53.19	26.7	9.5	253.7
16050300201	2	0	564	17.44	17.44	171.1	60.4	353	92.3	53.9	170.3	-0.8	74.2	43.37	80.22	33.5	25	141.2	55.4	2.1	16.9	7.3	123.4	43.2	38.1	26.4	31.5	69.3	75.8	82.68	83.81	5.7	8.4	92.5	85.8	99.5	75.6	54.1	93	86.2	76	51.4	43.1	21.2	119.3	49.19	23.6	9.4	221.8
17060300108	1	0	664	17.48	17.24	186.9	78.8	421.6	97	51.9	194	7.1	83.8	44.84	81.6	36.7	27.9	152.9	54.5	1.82	20.7	8.4	173.9	40.6	43.7	30	34.6	68.6	85.4	79.18	86.71	6.6	10.1	102.7	98.4	111.9	86	54.9	91.8	87.9	76.9	54.7	49.6	25.2	110.3	50.81	28.5	9.8	279.3
16040300164	1	0	612	16.05	17.7	180.2	72.4	401.8	95.5	53	189.7	9.5	81.4	45.17	81.48	35.6	26.7	140.1	48.1	1.85	19.4	8.3	161	42.8	43.2	26	32	60.2	119.2	74.07	81.25	6.6	8.9	99.9	92	105.3	79	55.4	94.9	87.4	75	55	46.7	24.3	117.8	52.03	25.3	9.7	245.4
16050300140	2	1	777	16.58	16.58	174.1	66.5	382	98.7	56.7	178.3	4.2	76.5	43.94	83.52	33.1	26.3	138.8	53.5	1.84	18.1	7.8	141.2	43.1	42.2	29	33.1	68.7	79.2	78.44	87.61	5.8	8.7	91.6	85.3	99.6	77.2	52.6	92	85.6	77.5	51.6	43.4	23.1	118.9	53.23	23.1	8.3	191.7
16050300008	1	0	495	18.74	17.87	184.3	70.5	382.5	99.2	53.8	184.8	0.5	80.3	43.57	82.27	35.6	27.7	149.1	54.6	1.77	18.6	7.9	146.9	42.5	42.7	30.9	33.5	72.4	70.4	78.45	92.24	6.7	9.8	97.6	94.5	105.3	81.9	53	92.7	89.7	77.8	52.8	46.8	23.6	112.8	50.43	25.8	9.1	234.8
16050300046	2	0	427	20.35	17.21	161.4	57.1	353.8	89.6	55.5	160	-1.4	67.9	42.07	77.42	29	24.2	128.8	45	1.7	16.4	7.3	119.7	44.5	37.5	26.4	30.3	70.4	67.9	80.8	87.13	5.4	8	87.7	83.8	94.4	73	54.3	92.9	88.8	77.3	49.1	41.4	20.9	118.6	50.48	22.3	7.8	173.9
16050300186	1	0	571	18.99	17.82	182	81.1	445.6	97.1	53.4	194.1	12.1	80.7	44.34	81.6	33.8	27.3	146.4	51.1	1.86	19.5	8.4	163.8	43.1	45.7	27.4	33.2	60	121.6	72.65	82.53	6.5	9.3	98.9	95.3	106.4	80.6	54.3	93	89.6	75.8	55.4	45.2	24.4	122.6	53.98	27.1	9.5	257.5
16050300118	2	0	573	15.44	15.44	160.5	49.4	307.8	87.6	54.6	160.9	0.4	68.3	42.55	81.21	29.1	23.5	129.2	47.7	1.95	16.9	7.4	125.1	43.8	35.7	24.4	29	68.3	74.3	81.23	84.14	5	7.7	84.1	81.5	92.9	72.8	52.4	90.5	87.7	78.4	46.6	41.3	18.5	112.8	44.79	23.6	8.5	200.6
16050300139	2	1	719	16.46	15.92	171.4	56.2	327.9	92	53.7	177	5.6	75.2	43.87	81.74	32.3	25.8	139.5	54.5	1.83	18.3	7.7	140.9	42.1	39.8	29.8	32.3	74.9	57.5	81.16	92.26	5.7	8.5	92	85	99.4	77.1	53.7	92.6	85.5	77.6	49.6	44.1	19.8	112.5	44.9	23.3	8.8	205
16050300038	1	1	970	24.31	18.82	185.6	81.8	440.7	101.4	54.6	187.1	1.5	81.2	43.75	81.61	36.1	27.5	151.4	56.2	1.91	19.5	8.3	161.9	42.6	45	29.5	32.7	65.6	97.5	72.67	90.21	7	9.5	99.5	95.2	106.7	81.5	53.6	93.3	89.2	76.4	53.6	48.1	22.1	111.4	45.95	25.7	9.2	236.4
16050300195	1	1	866	24.73	24.7	187.3	107.1	571.8	100.4	53.6	192.2	4.9	80.1	42.77	80.5	34.4	27.7	153.5	56.8	1.83	20.6	8.5	175.1	41.3	45.6	31.1	36.4	68.2	87.3	79.82	85.44	7	9.9	99.5	96.7	108.3	81.8	53.1	91.9	89.3	75.5	54.5	48	23	113.5	47.92	28.2	10.6	298.9
16050300208	1	0	560	21.25	18.22	179	73.2	408.9	97.1	54.2	189.4	10.4	80.2	44.8	85.23	35.9	26.7	144.8	54.6	1.85	18.3	8.1	148.2	44.3	45.4	29.5	34.1	65	96.5	75.11	86.51	6	8.9	94.1	90.2	102.5	77.5	52.6	91.8	88	75.6	53.1	43.9	21.7	121	49.43	25.6	9.4	240.6
16050300080	2	1	780	21.02	17.4	168	60.8	361.9	89.9	53.5	173.4	5.4	73.7	43.87	81.62	31.9	25	131.7	45.4	1.73	18.6	7.7	143.2	41.4	41	26.3	30.8	64.1	93.9	75.12	85.39	6	8.6	90.3	86.3	98.6	76.2	53.8	91.6	87.5	77.3	49.4	43.5	20.4	113.6	46.9	23	8.4	193.2
16050300055	2	0	657	19.9	17.22	175.3	63.4	361.7	93	53.1	183.4	8.1	79.4	45.29	81.1	34.6	27.6	140.3	48.7	1.87	18.6	7.5	139.5	40.3	39.9	26.1	29.6	65.4	92.7	74.19	88.18	5.8	8.4	97.9	91.6	105.1	80	55.8	93.1	87.2	76.1	54.5	45.7	24.5	119.3	53.61	24.6	8.6	211.6
16050300203	1	0	604	19.9	17.05	175.8	67.9	386.2	96	54.6	179.6	3.8	77.5	44.08	82.8	34.4	26.3	142.3	52.8	1.96	18.6	8.4	156.2	45.2	41	27	32	65.9	91.2	78.05	84.38	6.4	9.1	93.6	89.5	101.5	76.7	53.2	92.2	88.2	75.6	49.8	45.4	21.4	109.7	47.14	26	10	260
18060300131	2	0	594	17.57	17.57	175.5	69.8	397.7	93.8	53.4	181.6	6.1	77.9	44.39	82.43	33.8	27.1	143.6	55.2	1.99	18.2	8.1	147.4	44.5	42.2	27.8	32.9	65.9	90.9	77.96	84.5	6.5	9.2	94.5	88.4	102.7	77.5	53.8	92	86.1	75.5	51.8	45.5	23.9	113.8	52.53	23.6	8.4	198.2
17040300161	2	0	458	15.45	15.45	159.6	59.2	370.9	87.6	54.9	166.1	6.5	70.4	44.11	80.27	29.8	24.5	127.4	47.4	1.8	17.2	7.6	130.7	44.2	39.1	26.3	30.3	67.3	77.7	77.49	86.8	5.7	8.6	87.7	80	93.3	69.6	54.9	94	85.7	74.6	49.5	41	20	120.7	48.78	23.3	8.3	193.4
16050300079	2	1	862	23.38	21.59	173.1	69	398.6	94	54.3	179.8	6.7	74.8	43.21	81.48	33.2	25.6	140.9	53.5	1.79	17.5	7.8	136.5	44.6	43.8	29.9	33.4	68.3	80.5	76.26	89.52	6.3	9	91.8	87.4	99.2	75.8	53	92.5	88.1	76.4	51.6	43.4	21.5	118.9	49.54	24.5	8.8	215.6
17040300160	2	0	458	15.41	15.41	167.4	57.5	343.5	90.2	53.9	168.4	1	71.7	42.83	79.14	30.4	24.9	135	50.4	1.9	17.3	7.2	124.6	41.6	38.7	26.5	30.9	68.5	77.1	79.84	85.76	5.4	8.7	90.6	84.6	97.3	73.7	54.1	93.1	86.9	75.7	50.2	43	23.2	116.7	53.95	23.4	8.7	203.6
16050300007	1	0	494	19.26	17.95	177.4	85.6	482.5	94.8	53.4	180	2.6	77.8	43.86	79.79	34.9	26.1	147	54	1.84	17.6	8.6	151.4	48.9	44	29.4	32.6	66.8	88.1	74.09	90.18	6	9.1	97.5	93	106.1	81.2	55	91.9	87.7	76.5	51.9	46.6	20.6	111.4	44.21	24.5	10.2	249.9
17060300109	1	0	595	17.76	16.63	184.7	81.6	441.8	95.7	51.8	188.6	3.9	81.3	44.02	79.32	33.8	27.3	149.9	52.6	1.88	20.6	8.7	179.2	42.2	43.9	28	32.9	63.8	104.9	74.94	85.11	6.4	9.4	102.5	97.3	111.7	84.7	55.5	91.8	87.1	75.8	53.5	49.5	23.7	108.1	47.88	28.4	10.1	286.8
18040300155	2	0	583	15.72	15.72	165	65.9	399.4	92	55.8	163.5	-1.5	70.4	42.67	79.91	30.8	24.2	133.9	51.8	1.84	16.7	7.6	126.9	45.5	39.3	28.2	33	71.8	64.9	83.97	85.45	5.7	8.6	88.1	82.1	94.6	72.3	53.4	93.1	86.8	76.4	48.9	40	18.2	122.3	45.5	23	8.7	200.1
18060300039	2	0	477	15.13	15.13	175	69.9	399.4	92.4	52.8	182.5	7.5	78.1	44.63	80.68	33.6	26.1	141.3	51.1	1.81	19.5	8.1	158	41.5	42.1	28.2	34.3	67	86.3	81.47	82.22	7.1	9.7	96.8	90.2	102.8	78.6	55.3	94.2	87.7	76.5	51.6	46.2	23.7	111.7	51.3	25.4	9	228.6
16050300017	2	0	441	18.96	17.15	168.4	59.8	355.1	91	54	168.3	-0.1	72.9	43.29	80.55	31.9	24	134.9	47.8	1.8	18.1	7.9	143	43.6	37.7	26.6	31.9	70.6	70.3	84.62	83.39	5.5	8.9	90.5	87.1	98.9	74	53.7	91.5	88.1	74.8	49	43.2	21.1	113.4	48.84	23.4	8.5	198.9
18060300164	2	0	694	15.96	15.96	168.7	65	385.3	94	55.7	171.3	2.6	71.7	42.5	78.28	31.1	24.2	135	50.8	1.79	17.6	7.8	137.3	44.3	39.8	28.4	32	71.4	67.7	80.4	88.75	5.8	9.1	91.6	84.2	98.1	73.6	54.3	93.4	85.8	75	51	42.3	20.2	120.6	47.75	24	9	216
16050300177	1	1	711	16.7	16.02	185.6	75	404.1	97.3	52.4	196	10.4	85.3	45.96	84.04	36.6	30	152.9	55.1	1.86	19.1	8.8	168.1	46.1	45.5	29.7	33.9	65.3	98.7	74.51	87.61	6.9	9.7	101.5	97.8	109.7	85.4	54.7	92.5	89.2	77.8	54.6	49.4	25.7	110.5	52.02	26.6	9.5	252.7
16050300034	2	0	597	21.3	16.97	166.7	64	383.9	90.4	54.2	173.7	7	74.9	44.93	83.31	32.3	26.2	135.2	48.8	1.71	17.3	7.5	129.8	43.4	40.2	28.6	32.9	71.1	67.6	81.84	86.93	5.8	8.9	89.9	86.4	99.1	74	53.9	90.7	87.2	74.7	51.6	43.6	23.2	118.3	53.21	23.9	8.5	203.2
16050300022	2	0	578	16.86	16.86	169.2	59.7	352.8	89.5	52.9	179	9.8	75.3	44.5	78.68	31.9	25	137.7	49.1	1.76	18.5	7.6	140.6	41.1	40.7	27.9	32.3	68.6	77.6	79.36	86.38	5.9	8.6	95.7	88.6	99.9	74.8	56.6	95.8	88.7	74.9	53.3	44.5	20.3	119.8	45.62	23.5	8.8	206.8
16050300051	1	0	529	21.44	18.1	181.4	71.1	392	97.7	53.9	181.7	0.3	77.1	42.5	78.43	32.7	27.4	144.1	51.9	1.94	17.6	7.4	130.2	42	42.8	26.7	33.9	62.4	109.4	79.21	78.76	6.4	9.9	98.3	92.2	106.4	79.9	54.2	92.4	86.7	75.1	52.1	46.7	20.7	111.6	44.33	25.3	9.3	235.3
16050300187	1	0	633	19.96	16.97	172.8	68.5	396.4	95.9	55.5	184.1	11.3	76.7	44.39	85.6	33.3	26.4	137.3	53.1	1.79	17.6	8.4	147.8	47.7	44.4	29.7	31.5	66.9	85.5	70.95	94.29	6.2	8.5	89.6	84.2	96.3	73.8	51.9	93	87.4	76.6	49.6	42.4	19.5	117	45.99	24	9.3	223.2
16050300088	1	1	747	21.25	21.25	193.2	86.9	449.8	102.2	52.9	202.7	9.5	87.9	45.5	82.15	38.2	29.3	158.1	57.5	1.94	21.5	9	193.5	41.9	45.8	29.7	35.8	64.8	104.7	78.17	82.96	7.3	10.8	107	100.6	115.6	87	55.4	92.6	87	75.3	55.9	50.5	23.4	110.7	46.34	28.9	10.2	294.8
18040300154	1	0	545	16.28	16.28	172.4	62.1	360.2	96.1	55.7	174.6	2.2	74.5	43.21	82.78	30.7	24.2	138.4	54	1.87	18.7	8.7	162.7	46.5	41	28.9	31.9	70.5	72.2	77.8	90.6	6.6	9.6	90	84.4	98	73.9	52.2	91.8	86.1	75.4	49.7	43.6	21.3	114	48.85	25.5	9.6	244.8
16050300163	1	1	705	17.36	17.36	184.1	78.2	424.8	98.8	53.7	189.4	5.3	81.3	44.16	80.65	35.4	28.4	149.6	56.4	2.06	19	8.4	159.6	44.2	44	27.4	33.8	62.3	111.5	76.82	81.07	6.7	9.3	100.8	93.2	105.8	81.7	54.8	95.3	88.1	77.2	54.5	46.7	21.7	116.7	46.47	25.8	9.3	239.9
18060300160	1	0	553	16.93	16.93	183.4	69.4	378.4	97.1	52.9	188.7	5.3	81.9	44.66	80.53	36.1	27.3	147.5	51.3	1.79	19.3	8.4	162.1	43.5	42.8	28.7	33.1	67.1	90.1	77.34	86.71	7.1	9.5	101.7	96.2	108.3	82.3	55.5	93.9	88.8	76	55.4	47.2	22.1	117.4	46.82	26.8	10.3	276
16050300077	2	0	677	16.24	16.24	168.2	56.5	335.9	90.6	53.9	172.6	4.4	73.5	43.7	79.37	31.6	25	134.1	48.5	1.79	18.1	7.9	143	43.6	39.6	27.1	30.6	68.4	77.6	77.27	88.56	5.8	8.4	92.6	85.6	97.9	74.7	55.1	94.6	87.4	76.3	51.8	42.7	21.7	121.3	50.82	23.6	8.6	203
16050300211	2	0	665	22.93	18.56	175.6	71.9	409.5	96.7	55.1	180.8	5.2	77.4	44.08	81.73	33	25.3	142.4	55.3	1.85	19.7	8	157.6	40.6	40.7	29.9	33.2	73.5	63.4	81.57	90.06	5.9	9.2	94.7	87.1	101	76.1	53.9	93.8	86.2	75.3	53.2	44.2	23.7	120.4	53.62	27	9.4	253.8
16050300145	2	1	804	17.88	15.52	171.9	60.5	351.9	93.6	54.5	173	1.1	73.3	42.64	79.07	32.8	24.9	139.5	54.5	1.96	17.5	7.3	127.8	41.7	42.1	27.8	31.9	66	88.4	75.77	87.15	5.7	8.4	92.7	85	98.3	75.9	53.9	94.3	86.5	77.2	50.9	42.7	21.2	119.2	49.65	23	8	184
16050300013	2	0	619	19.23	17.95	172.8	58.2	336.8	94.3	54.6	173.2	0.4	74.3	43	78.62	32.1	26.1	140.4	53.5	2.07	18.2	7.5	136.5	41.2	38.4	25.9	29.1	67.4	83.4	75.78	89	5.5	8.2	94.5	86.9	101.1	77.6	54.7	93.5	86	76.8	52.9	43.6	19.6	121.3	44.95	23.2	8	185.6
18060300161	1	0	526	16.77	16.67	186.8	69.3	371	97.2	52	191.5	4.7	82.4	44.11	79.77	36.1	27.9	155	57.4	2.14	19.7	8.4	165.5	42.6	42.4	26.8	30.8	63.2	108.7	72.64	87.01	6.9	9.5	103.3	97.6	112.3	85.9	55.3	92	86.9	76.5	56.4	48.7	27.2	115.8	55.85	28.5	10	285
16050300049	1	0	526	20.46	17.85	182.7	88.8	486	97.5	53.4	182.8	0.1	79.3	43.4	79.14	35	27	149.3	55.4	1.84	18.6	8.9	165.5	47.8	44.7	30.1	34.6	67.3	88.6	77.4	86.99	6.8	10.3	100.2	93.9	107.8	81.3	54.8	92.9	87.1	75.4	54.3	47.8	22.9	113.6	47.91	25.7	9.8	251.9
16050300090	1	1	756	20.69	16.12	183.9	80.7	438.8	100.4	54.6	192.5	8.6	82	44.59	83.33	35.7	27.6	147.2	54	1.96	19.5	8.8	171.6	45.1	45.1	27.6	32.9	61.2	116.6	72.95	83.89	6.7	9.3	98.4	93.2	106.6	81.3	53.5	92.3	87.4	76.3	52.3	47.5	23.3	110.1	49.05	25.9	9.9	256.4
16050300136	1	1	719	19.78	17.04	193.2	88.6	458.6	104.5	54.1	196.3	3.1	84.3	43.63	81.06	36.1	28.8	158.6	60.8	2.13	19.5	8.5	165.8	43.6	44.3	28.5	33.4	64.3	107.1	75.4	85.33	7.1	9.9	104	97.8	110.6	81.7	53.8	94	88.4	73.9	55.9	49.8	26.5	112.2	53.21	26.4	9.4	248.2
18040300163	1	0	600	16.99	16.99	179.7	62.1	345.6	95.5	53.1	176.8	-2.9	77.6	43.18	80.25	33.6	26.2	149	56	2.05	18.5	7.9	146.2	42.7	39.5	27.3	31.4	69.1	80.3	79.49	86.94	6.3	9.1	96.7	93	105.7	81.8	53.8	91.5	88	77.4	51.2	46.7	23.4	109.6	50.11	25.7	9.5	244.2
16050300003	1	0	601	19.45	18.14	186.2	74.6	400.6	95.8	51.5	197.1	10.9	83.4	44.79	79.73	35.2	29.4	152.8	52.6	1.85	20.2	8.6	173.7	42.6	45	28.4	33.8	63.1	108.8	75.11	84.02	6.5	9.5	104.6	100.2	112.8	86.3	56.2	92.7	88.8	76.5	56	49.6	28.3	112.9	57.06	27	9.4	253.8
16050300144	1	1	704	16.51	16.51	184.6	75	406.3	100.6	54.5	193.6	9	82.4	44.64	84.69	34.9	28	152.2	60.1	2.32	20.1	9.3	186.9	46.3	45.6	25.9	30.9	56.8	140.4	67.76	83.82	6.8	9.4	97.3	92.1	105.2	80.8	52.7	92.5	87.5	76.8	52.4	47.2	25	111	52.97	27.3	10.7	292.1
16050300107	2	1	796	16.51	16.5	170.2	64.2	377.2	89.5	52.6	182.5	12.3	77.7	45.65	82.75	33.1	27.2	136.8	47.9	1.8	18.6	7.9	146.9	42.5	41.2	26.6	31.5	64.6	93.4	76.46	84.44	5.8	8.7	93.9	88.9	100.8	81.3	55.2	93.2	88.2	80.7	52.2	45.3	20.1	115.2	44.37	24.5	9	220.5
18010300193	2	0	560	16.12	16.12	171.1	73.6	430.2	94.1	55	175.6	4.5	74.1	43.31	79.25	31.2	25.2	138	51.1	1.74	18.1	7.7	139.4	42.5	43.1	29.3	35	68	80.6	81.21	83.71	6.2	9.5	93.5	86.9	99.9	75.2	54.6	93.6	87	75.3	51.3	43.4	21.2	118.2	48.85	24.6	8.7	214
16050300024	1	0	349	21.79	17.22	181.1	75.7	418	97.6	53.9	186.4	5.3	80	44.17	80.81	34.6	28	146	52.3	1.83	18.7	8.1	151.5	43.3	43.6	28.6	33.6	65.6	95	77.06	85.12	6.2	9.1	99	93.7	107	81	54.7	92.5	87.6	75.7	52.8	47.5	20.5	111.2	43.16	25.5	8.5	216.8
16050300166	2	1	782	15.6	15.6	174	59.2	340.2	96	55.2	173	-1	76.4	43.91	83.32	33.3	25.7	141.1	54.8	1.94	18.2	8	145.6	44	39	28.2	32.5	72.3	66.6	83.33	86.77	5.4	8.3	91.7	86.3	99	75.6	52.7	92.6	87.2	76.4	51.4	43.6	20.8	117.9	47.71	24.1	8.2	197.6
16050300092	2	1	986	19.36	19.36	170.2	63.1	370.7	92.1	54.1	177	6.8	75.7	44.48	82.02	32.8	25.8	139	50.4	1.83	18.6	7.6	141.4	40.9	41.5	27.6	31.5	66.5	85.7	75.9	87.62	5.9	8.9	92.3	88.6	100.3	76.6	54.2	92	88.3	76.4	50.8	43.4	22.9	117.1	52.76	24.1	8.4	202.4
16050300067	1	1	708	16.87	16.87	185	69.4	375.1	99.9	54	192.4	7.4	81.1	43.84	80.7	34.4	27.4	148.5	53.9	2.11	20.7	8.3	171.8	40.1	43.6	25.5	29.7	58.5	131.3	68.12	85.86	6.6	9.5	100.5	94.6	108	82.2	54.3	93.1	87.6	76.1	54.3	48.3	25.1	112.4	51.97	26	9.2	239.2
16050300075	1	0	559	16.36	16.36	184.2	66.9	363.2	97.1	52.7	183	-1.2	79.7	43.27	80.67	33.3	28	148.9	54.6	1.94	19.5	8.4	163.8	43.1	41.2	28.2	31.7	68.4	84.9	76.94	88.96	6.9	9.5	98.8	94.3	107.6	83.1	53.6	91.8	87.6	77.2	52.2	48.1	24.8	108.5	51.56	27.1	9.1	246.6
16050300204	1	0	581	19.86	16.33	185.3	76	410.1	98.2	53	195.4	10.1	83.7	45.17	81.66	35.2	28.5	151.3	53.4	1.94	21.2	9	190.8	42.5	46.6	27.5	32.6	59	128.7	69.96	84.36	6.8	9.4	102.5	97.9	110.1	84	55.3	93.1	88.9	76.3	54.6	49.3	24.8	110.8	50.3	28.1	9.5	267
17060300110	1	0	590	18.01	17.95	179.9	71	394.7	95.3	53	187.1	7.2	79.8	44.36	81.85	35.3	26.6	146.1	54.3	1.93	18.7	8.9	166.4	47.6	44	28.2	31.1	64.1	100.8	70.68	90.68	6.2	8.7	97.5	91.8	104.7	81.3	54.2	93.1	87.7	77.7	54.8	44.7	21.9	122.6	48.99	25.1	9.5	238.5
16050300074	1	1	725	22.2	17.95	196.2	78.7	401.1	100.8	51.4	207.6	11.4	90.2	45.97	81.48	39.9	31.9	162.7	59	1.86	21.1	8	168.8	37.9	46.2	31.7	34.6	68.6	89.7	74.89	91.62	7	9.1	110.7	103.7	118.1	92.1	56.4	93.7	87.8	78	59.7	51.9	27.4	115	52.79	26.7	8.8	235
16050300002	1	0	603	20.05	17.27	182	98.8	542.9	99.7	54.8	190.4	8.4	80.2	44.07	81.75	36	28.1	146.2	53.2	1.71	19.2	9.1	174.7	47.4	45.9	31.1	35.4	67.8	86.6	77.12	87.85	7.5	9.9	98.1	93	107.5	81.6	53.9	91.3	86.5	75.9	51.9	48	22.2	108.1	46.25	25.8	9.6	247.7
16050300048	1	0	586	19.97	20	173.9	69	396.8	91.2	52.4	176.9	3	76.7	44.11	80.23	32.4	26.4	141.8	50.4	1.83	18.8	8.9	167.3	47.3	42.4	27.6	31.6	65.1	93.3	74.53	87.34	6.1	8.9	95.6	91.4	103.5	79.8	55	92.4	88.3	77.1	52.4	45.7	22.3	114.7	48.8	26.5	8.8	233.2
16050300137	2	1	897	18.61	17.4	175.2	64.7	369.3	92.7	52.9	186.2	11	79.1	45.15	81.55	35	26.2	141.8	49.9	1.77	19.4	8	155.2	41.2	42	28.2	32.5	67.1	85.7	77.38	86.77	6.2	9	97	91.9	104.4	80.9	55.4	92.9	88	77.5	53.3	45.4	20.7	117.4	45.59	25.5	9.5	242.3
16050300109	1	1	732	18.22	18.05	183.6	80.3	437.4	96.8	52.7	192.4	8.8	82.2	44.77	80.27	35.9	27.9	150.3	53.8	1.89	20	8.6	172	43	44.4	28.5	33.7	64.2	102.4	75.9	84.57	6.8	9.6	102.4	96.5	109.8	84.6	55.8	93.3	87.9	77	55.5	48.5	22.1	114.4	45.57	26.5	9.5	251.8
17060300111	1	0	620	17.92	17.69	181.7	70.9	390.2	98.6	54.3	186.6	4.9	79.5	43.75	81.37	34.2	26.7	147.2	55.8	1.85	19	8.5	161.5	44.7	43.6	30.2	32.6	69.3	80.6	74.77	92.64	6	10	97.7	91.4	104.4	80.5	53.8	93.6	87.5	77.1	53	46	21	115.2	45.65	27	10.4	280.8
18030300084	2	0	621	17.9	17.9	175.5	68.7	391.5	94	53.6	182.1	6.6	78.2	44.56	81.63	34.9	25.8	142.3	51.4	1.77	18.4	7.9	145.4	42.9	41.9	29.1	32.9	69.5	77.2	78.52	88.45	6.2	8.9	95.8	90.9	104.4	78.8	54.6	91.8	87.1	75.5	52.3	45.8	21.8	114.2	47.6	24	9.4	225.6
16050300069	2	1	732	17.4	16.37	170.1	70.6	415	91	53.5	178.7	8.6	75.2	44.21	80.34	33	25.6	139.3	51.9	1.83	17.8	7.8	138.8	43.8	41.9	28.4	32.5	67.8	80.9	77.57	87.38	5.6	8.7	93.6	87.4	99.6	77.3	55	94	87.8	77.6	51.9	44.4	23.2	116.9	52.25	24.2	8.7	210.5
16050300198	1	0	696	18.3	16.75	193.9	98.1	505.9	103.8	53.5	204.4	10.5	86.5	44.61	83.82	36.7	29.2	161.8	63.1	2	21	9.2	193.2	43.8	47.1	31.5	35.2	66.9	96	74.73	89.49	6.7	10.3	103.2	98.7	112	87.3	53.2	92.1	88.1	77.9	57.2	50.5	25.7	113.3	50.89	28.2	10.2	287.6
[truncated: 26 more columns]
